# Supplementary material for: Crystal structure of 2,7-dieth­oxy-1,8-bis­(4-nitro­benzo­yl)naphthalene
Source: Acta Crystallogr Sect E Struct Rep Online. 2014 Aug 23;70(Pt 9):138–41. doi: 10.1107/S1600536814018674 (PMC4186128; doi:10.1107/S1600536814018674)
Supplement: Supplementary file 1 [file e-70-00138-sup1.cif]

##############################################################################
#                                                                            #
# This CIF contains the data in a paper accepted for publication in          #
# Acta Crystallographica Section E. It conforms to the requirements of       #
# Notes for Authors for Acta Crystallographica Section E, and has been       #
# peer reviewed under the auspices of the IUCr Commission on Journals.       #
#                                                                            #
# Full details of the Crystallographic Information File format               #
# are given in the paper "The Crystallographic Information File (CIF):       #
# a New Standard Archive File for Crystallography" by S. R. Hall, F. H.      #
# Allen and I. D. Brown [Acta Cryst. (1991), A47, 655-685].                  #
#                                                                            #
# The current version of the core CIF dictionary is obtainable from          #
# ftp://ftp.iucr.org/pub/cif_core.dic.                                       #
#                                                                            #
# Software is freely available for graphical display of the structure(s)     #
# in this CIF. For information consult the CIF software page                 #
# http://www.iucr.org/resources/cif/software.                                #
#                                                                            #
# This file may be used for bona fide research purposes within the           #
# scientific community so long as proper attribution is given to the journal # 
# article from which it was obtained.                                        #
#                                                                            #
##############################################################################
data_I
_audit_creation_method     SHELXL-97
_journal_date_recd_electronic     2014-07-17
_journal_date_accepted     2014-08-18
_journal_name_full     'Acta Crystallographica, Section E'
_journal_year     2014
_journal_volume     70
_journal_issue      9
_journal_page_first     138
_journal_page_last     141
_journal_paper_category     GO
_journal_paper_doi     10.1107/S1600536814018674
_journal_coeditor_code     IS5370
_publ_contact_author_name     'Akiko Okamoto'
_publ_contact_author_address
;
Department of Organic and Polymer Materials Chemistry,
Tokyo University of Agriculture & Technology (TUAT),
Koganei, Tokyo 184-8588,
Japan
;
_publ_contact_author_email     'aokamoto@cc.tuat.ac.jp'
_publ_contact_author_fax     ?
_publ_contact_author_phone     ?
_publ_section_title
;
Crystal structure of 2,7-diethoxy-1,8-bis(4-nitrobenzoyl)naphthalene
;
loop_
    _publ_author_name
    _publ_author_footnote
    _publ_author_address
    'Mohri, Saki' .
;
Department of Organic and Polymer Materials Chemistry,
Tokyo University of Agriculture & Technology (TUAT),
Koganei, Tokyo 184-8588,
Japan
;
    'Ohisa, Shinji' .
;
Department of Organic and Polymer Materials Chemistry,
Tokyo University of Agriculture & Technology (TUAT),
Koganei, Tokyo 184-8588,
Japan
;
    'Noguchi, Keiichi' .
;
Instrumentation Analysis Center,
Tokyo University of Agriculture & Technology (TUAT),
Koganei, Tokyo 184-8588, Japan
;
    'Yonezawa, Noriyuki' .
;
Department of Organic and Polymer Materials Chemistry,
Tokyo University of Agriculture & Technology (TUAT),
Koganei, Tokyo 184-8588,
Japan
;
    'Okamoto, Akiko' .
;
Department of Organic and Polymer Materials Chemistry,
Tokyo University of Agriculture & Technology (TUAT),
Koganei, Tokyo 184-8588,
Japan
;
_publ_section_synopsis
;
The title compound possesses crystallographically imposed twofold symmetry with
two C atoms lying on the rotation axis and has a non-coplanarly accumulated
aromatic-rings structure. In the crystal, C---H...O\\db C hydrogen bonds
between the benzene rings and the carbonyl groups and C---H...O\\db N hydrogen
bonds between the benzene rings and the nitro groups are observed; these
C---H...O hydrogen bonds link the molecules, forming a three-dimensional
structure.
;
_chemical_name_systematic
;
2,7-Diethoxy-1,8-bis(4-nitrobenzoyl)naphthalene
;
_chemical_name_common     ?
_chemical_formula_moiety     'C28 H22 N2 O8'
_chemical_formula_sum     'C28 H22 N2 O8'
_chemical_formula_iupac     'C28 H22 N2 O8'
_chemical_formula_weight     514.48
_chemical_melting_point     ?
_symmetry_cell_setting     monoclinic
_symmetry_space_group_name_H-M     'C 2/c'
_symmetry_space_group_name_Hall     '-C 2yc'
loop_
    _symmetry_equiv_pos_site_id
    _symmetry_equiv_pos_as_xyz
    1 '+X,+Y,+Z'
    2 '-X,+Y,1/2-Z'
    3 '-X,-Y,-Z'
    4 '+X,-Y,1/2+Z'
    5 '1/2+X,1/2+Y,+Z'
    6 '1/2-X,1/2+Y,1/2-Z'
    7 '1/2-X,1/2-Y,-Z'
    8 '1/2+X,1/2-Y,1/2+Z'
_cell_length_a     23.5359(16)
_cell_length_b     10.2522(5)
_cell_length_c     10.3605(11)
_cell_angle_alpha     90.00
_cell_angle_beta     97.257(14)
_cell_angle_gamma     90.00
_cell_volume     2479.9(3)
_cell_formula_units_Z     4
_cell_measurement_reflns_used     1640
_cell_measurement_theta_min     3.79
_cell_measurement_theta_max     67.50
_cell_measurement_temperature     193(2)
_exptl_crystal_description     block
_exptl_crystal_colour     yellow
_exptl_crystal_size_max     0.50
_exptl_crystal_size_mid     0.40
_exptl_crystal_size_min     0.20
_exptl_crystal_density_diffrn     1.378
_exptl_crystal_density_meas     ?
_exptl_crystal_density_method     'not measured'
_exptl_crystal_F_000     1072
_exptl_absorpt_coefficient_mu     0.856
_exptl_absorpt_correction_type     numerical
_exptl_absorpt_process_details
;
(NUMABS; Higashi, 1999)
;
_exptl_absorpt_correction_T_min     0.6741
_exptl_absorpt_correction_T_max     0.8474
_diffrn_ambient_temperature     193(2)
_diffrn_radiation_type     CuK\a
_diffrn_radiation_wavelength     1.54187
_diffrn_radiation_source     'rotating anode'
_diffrn_radiation_monochromator     graphite
_diffrn_measurement_device_type     'Rigaku R-AXIS RAPID'
_diffrn_measurement_method     \w
_diffrn_detector_area_resol_mean     10.000
_diffrn_reflns_number     21420
_diffrn_reflns_av_R_equivalents     0.0441
_diffrn_reflns_av_sigmaI/netI     0.0145
_diffrn_reflns_theta_min     3.79
_diffrn_reflns_theta_max     68.19
_diffrn_reflns_theta_full     68.19
_diffrn_measured_fraction_theta_max     0.997
_diffrn_measured_fraction_theta_full     0.997
_diffrn_reflns_limit_h_min     -28
_diffrn_reflns_limit_h_max     27
_diffrn_reflns_limit_k_min     -12
_diffrn_reflns_limit_k_max     12
_diffrn_reflns_limit_l_min     -12
_diffrn_reflns_limit_l_max     12
_diffrn_standards_number     0
_diffrn_standards_interval_count     .
_diffrn_standards_interval_time     ?
_diffrn_standards_decay_%     ?
_refine_special_details
;
Refinement of <i>F</i>^2^ against ALL reflections. The weighted <i>R</i>-factor
<i>wR</i> and goodness of fit <i>S</i> are based on <i>F</i>^2^, conventional
<i>R</i>-factors <i>R</i> are based on <i>F</i>, with <i>F</i> set to zero for
negative <i>F</i>^2^. The threshold expression of <i>F</i>^2^ >
\s(<i>F</i>^2^) is used only for calculating <i>R</i>-factors(gt) <i>etc</i>.
and is not relevant to the choice of reflections for refinement.
<i>R</i>-factors based on <i>F</i>^2^ are statistically about twice as large
as those based on <i>F</i>, and <i>R</i>- factors based on ALL data will be
even larger.
;
_reflns_number_total     2272
_reflns_number_gt     2118
_reflns_threshold_expression     I>2sigma(I)
_refine_ls_structure_factor_coef     Fsqd
_refine_ls_matrix_type     full
_refine_ls_R_factor_all     0.0384
_refine_ls_R_factor_gt     0.0365
_refine_ls_wR_factor_gt     0.0994
_refine_ls_wR_factor_ref     0.1008
_refine_ls_goodness_of_fit_ref     1.024
_refine_ls_restrained_S_all     1.024
_refine_ls_number_reflns     2272
_refine_ls_number_parameters     175
_refine_ls_number_restraints     0
_refine_ls_hydrogen_treatment     constr
_refine_ls_weighting_scheme     calc
_refine_ls_weighting_details
         'calc w=1/[\s^2^(Fo^2^)+(0.0552P)^2^+1.3200P] where P=(Fo^2^+2Fc^2^)/3'
_atom_sites_solution_hydrogens     geom
_atom_sites_solution_primary     direct
_atom_sites_solution_secondary     difmap
_refine_ls_shift/su_max     0.001
_refine_ls_shift/su_mean     0.000
_refine_diff_density_max     0.205
_refine_diff_density_min     -0.262
_refine_ls_extinction_method     'SHELXL97 (Sheldrick, 2008)'
_refine_ls_extinction_coef     0.0031(2)
_refine_ls_extinction_expression
                                  'Fc^*^=kFc[1+0.001xFc^2^\l^3^/sin(2\q)]^-1/4^'
loop_
    _atom_type_symbol
    _atom_type_description
    _atom_type_scat_dispersion_real
    _atom_type_scat_dispersion_imag
    _atom_type_scat_source
    'C' 'C' 0.0181 0.0091
                         'International Tables Vol C Tables 4.2.6.8 and 6.1.1.4'
    'H' 'H' 0.0000 0.0000
                         'International Tables Vol C Tables 4.2.6.8 and 6.1.1.4'
    'O' 'O' 0.0492 0.0322
                         'International Tables Vol C Tables 4.2.6.8 and 6.1.1.4'
    'N' 'N' 0.0311 0.0180
                         'International Tables Vol C Tables 4.2.6.8 and 6.1.1.4'
_computing_data_collection     'PROCESS-AUTO (Rigaku, 1998)'
_computing_cell_refinement     'PROCESS-AUTO (Rigaku, 1998)'
_computing_data_reduction     'CrystalStructure (Rigaku, 2010)'
_computing_structure_solution     'SIR2004 (Burla <i>et al.</i>, 2007)'
_computing_structure_refinement     'SHELXL97 (Sheldrick, 2008)'
_computing_molecular_graphics     'ORTEPIII (Burnett & Johnson, 1996)'
_computing_publication_material     'SHELXL97 (Sheldrick, 2008)'
loop_
    _atom_site_type_symbol
    _atom_site_label
    _atom_site_fract_x
    _atom_site_fract_y
    _atom_site_fract_z
    _atom_site_U_iso_or_equiv
    _atom_site_adp_type
    _atom_site_calc_flag
    _atom_site_refinement_flags
    _atom_site_occupancy
    _atom_site_symmetry_multiplicity
    _atom_site_disorder_assembly
    _atom_site_disorder_group
    O O1 0.48373(3) 0.18553(8) 0.10345(8) 0.0365(2) Uani d . 1 1 . .
    O O2 0.60134(4) 0.37631(9) 0.01960(9) 0.0428(3) Uani d . 1 1 . .
    O O3 0.72391(7) -0.19473(16) 0.10952(14) 0.0991(6) Uani d . 1 1 . .
    O O4 0.76491(5) -0.08350(14) 0.27145(16) 0.0812(4) Uani d . 1 1 . .
    N N1 0.72522(6) -0.10377(14) 0.18632(14) 0.0584(4) Uani d . 1 1 . .
    C C1 0.53601(5) 0.37563(12) 0.16932(11) 0.0305(3) Uani d . 1 1 . .
    C C2 0.57104(5) 0.44716(13) 0.09761(11) 0.0347(3) Uani d . 1 1 . .
    C C3 0.57153(5) 0.58479(13) 0.10108(12) 0.0397(3) Uani d . 1 1 . .
    H H3 0.5962 0.6327 0.0528 0.048 Uiso calc R 1 1 . .
    C C4 0.53620(5) 0.64790(13) 0.17435(12) 0.0396(3) Uani d . 1 1 . .
    H H4 0.5359 0.7406 0.1746 0.048 Uiso calc R 1 1 . .
    C C5 0.5000 0.58029(16) 0.2500 0.0346(4) Uani d S 1 2 . .
    C C6 0.5000 0.44053(16) 0.2500 0.0303(4) Uani d S 1 2 . .
    C C7 0.53051(5) 0.23260(12) 0.14003(11) 0.0306(3) Uani d . 1 1 . .
    C C8 0.58275(5) 0.14797(11) 0.15282(11) 0.0325(3) Uani d . 1 1 . .
    C C9 0.63069(5) 0.17560(12) 0.24136(12) 0.0368(3) Uani d . 1 1 . .
    H H9 0.6313 0.2522 0.2932 0.044 Uiso calc R 1 1 . .
    C C10 0.67737(5) 0.09281(13) 0.25474(13) 0.0415(3) Uani d . 1 1 . .
    H H10 0.7099 0.1102 0.3164 0.050 Uiso calc R 1 1 . .
    C C11 0.67537(6) -0.01629(13) 0.17554(14) 0.0422(3) Uani d . 1 1 . .
    C C12 0.62879(6) -0.04532(13) 0.08520(14) 0.0455(3) Uani d . 1 1 . .
    H H12 0.6288 -0.1204 0.0314 0.055 Uiso calc R 1 1 . .
    C C13 0.58214(6) 0.03741(13) 0.07495(13) 0.0410(3) Uani d . 1 1 . .
    H H13 0.5494 0.0187 0.0143 0.049 Uiso calc R 1 1 . .
    C C14 0.64361(6) 0.43699(15) -0.04805(14) 0.0458(3) Uani d . 1 1 . .
    H H14A 0.6698 0.4913 0.0121 0.055 Uiso calc R 1 1 . .
    H H14B 0.6252 0.4930 -0.1193 0.055 Uiso calc R 1 1 . .
    C C15 0.67573(7) 0.32734(18) -0.10160(18) 0.0615(4) Uani d . 1 1 . .
    H H15A 0.6952 0.2756 -0.0297 0.074 Uiso calc R 1 1 . .
    H H15B 0.7041 0.3631 -0.1535 0.074 Uiso calc R 1 1 . .
    H H15C 0.6488 0.2717 -0.1567 0.074 Uiso calc R 1 1 . .
loop_
    _atom_site_aniso_label
    _atom_site_aniso_U_11
    _atom_site_aniso_U_22
    _atom_site_aniso_U_33
    _atom_site_aniso_U_12
    _atom_site_aniso_U_13
    _atom_site_aniso_U_23
    O1 0.0325(5) 0.0357(5) 0.0403(5) -0.0042(3) 0.0003(3) -0.0047(4)
    O2 0.0451(5) 0.0403(5) 0.0458(5) -0.0028(4) 0.0167(4) 0.0027(4)
    O3 0.1189(12) 0.1059(12) 0.0720(9) 0.0757(10) 0.0100(8) -0.0127(8)
    O4 0.0517(7) 0.0739(9) 0.1132(11) 0.0221(6) -0.0077(7) 0.0084(8)
    N1 0.0580(8) 0.0581(8) 0.0623(8) 0.0231(6) 0.0198(7) 0.0154(7)
    C1 0.0301(6) 0.0293(6) 0.0306(6) -0.0002(4) -0.0027(5) 0.0010(4)
    C2 0.0338(6) 0.0353(7) 0.0338(6) -0.0014(5) -0.0004(5) 0.0012(5)
    C3 0.0414(7) 0.0351(7) 0.0418(7) -0.0071(5) 0.0024(5) 0.0071(5)
    C4 0.0463(7) 0.0276(6) 0.0427(7) -0.0031(5) -0.0033(6) 0.0033(5)
    C5 0.0370(9) 0.0294(9) 0.0349(8) 0.000 -0.0050(7) 0.000
    C6 0.0304(8) 0.0282(8) 0.0300(8) 0.000 -0.0047(6) 0.000
    C7 0.0327(6) 0.0323(6) 0.0266(5) -0.0025(5) 0.0024(4) -0.0004(5)
    C8 0.0334(6) 0.0291(6) 0.0354(6) -0.0036(5) 0.0058(5) -0.0004(5)
    C9 0.0364(6) 0.0340(7) 0.0393(6) -0.0015(5) 0.0024(5) -0.0027(5)
    C10 0.0346(7) 0.0444(8) 0.0447(7) 0.0002(5) 0.0017(5) 0.0042(6)
    C11 0.0394(7) 0.0388(7) 0.0507(7) 0.0082(5) 0.0140(6) 0.0090(6)
    C12 0.0502(8) 0.0351(7) 0.0528(8) 0.0026(6) 0.0129(6) -0.0074(6)
    C13 0.0385(7) 0.0377(7) 0.0464(7) -0.0029(5) 0.0036(5) -0.0085(6)
    C14 0.0384(7) 0.0536(8) 0.0463(7) -0.0059(6) 0.0094(6) 0.0084(6)
    C15 0.0469(8) 0.0731(11) 0.0686(10) 0.0035(7) 0.0238(7) 0.0044(8)
_geom_special_details
;
All e.s.d.'s (except the e.s.d. in the dihedral angle between two l.s. planes)
are estimated using the full covariance matrix. The cell e.s.d.'s are taken
into account individually in the estimation of e.s.d.'s in distances, angles
and torsion angles; correlations between e.s.d.'s in cell parameters are only
used when they are defined by crystal symmetry. An approximate (isotropic)
treatment of cell e.s.d.'s is used for estimating e.s.d.'s involving l.s.
planes.
;
loop_
    _geom_bond_atom_site_label_1
    _geom_bond_atom_site_label_2
    _geom_bond_site_symmetry_2
    _geom_bond_distance
    _geom_bond_publ_flag
    O1 C7 . 1.2181(14) ?
    O2 C2 . 1.3546(15) ?
    O2 C14 . 1.4298(15) ?
    O3 N1 . 1.224(2) ?
    O4 N1 . 1.2188(19) ?
    N1 C11 . 1.4698(17) ?
    C1 C2 . 1.3872(17) ?
    C1 C6 . 1.4278(14) ?
    C1 C7 . 1.4997(17) ?
    C2 C3 . 1.4116(19) ?
    C3 C4 . 1.3584(19) ?
    C3 H3 . 0.9500 ?
    C4 C5 . 1.4105(15) ?
    C4 H4 . 0.9500 ?
    C5 C4 2_655 1.4105(15) ?
    C5 C6 . 1.433(2) ?
    C6 C1 2_655 1.4278(14) ?
    C7 C8 . 1.4970(16) ?
    C8 C13 . 1.3903(17) ?
    C8 C9 . 1.3904(17) ?
    C9 C10 . 1.3813(18) ?
    C9 H9 . 0.9500 ?
    C10 C11 . 1.385(2) ?
    C10 H10 . 0.9500 ?
    C11 C12 . 1.381(2) ?
    C12 C13 . 1.3809(19) ?
    C12 H12 . 0.9500 ?
    C13 H13 . 0.9500 ?
    C14 C15 . 1.500(2) ?
    C14 H14A . 0.9900 ?
    C14 H14B . 0.9900 ?
    C15 H15A . 0.9800 ?
    C15 H15B . 0.9800 ?
    C15 H15C . 0.9800 ?
loop_
    _geom_angle_atom_site_label_1
    _geom_angle_atom_site_label_2
    _geom_angle_atom_site_label_3
    _geom_angle_site_symmetry_1
    _geom_angle_site_symmetry_3
    _geom_angle
    _geom_angle_publ_flag
    C2 O2 C14 . . 120.70(11) ?
    O4 N1 O3 . . 123.69(14) ?
    O4 N1 C11 . . 118.84(14) ?
    O3 N1 C11 . . 117.46(15) ?
    C2 C1 C6 . . 120.28(12) ?
    C2 C1 C7 . . 116.77(10) ?
    C6 C1 C7 . . 122.12(11) ?
    O2 C2 C1 . . 115.43(11) ?
    O2 C2 C3 . . 123.23(11) ?
    C1 C2 C3 . . 121.22(12) ?
    C4 C3 C2 . . 119.13(12) ?
    C4 C3 H3 . . 120.4 ?
    C2 C3 H3 . . 120.4 ?
    C3 C4 C5 . . 122.13(12) ?
    C3 C4 H4 . . 118.9 ?
    C5 C4 H4 . . 118.9 ?
    C4 C5 C4 2_655 . 121.13(16) ?
    C4 C5 C6 2_655 . 119.43(8) ?
    C4 C5 C6 . . 119.43(8) ?
    C1 C6 C1 . 2_655 124.45(15) ?
    C1 C6 C5 . . 117.77(7) ?
    C1 C6 C5 2_655 . 117.77(7) ?
    O1 C7 C1 . . 120.12(10) ?
    O1 C7 C8 . . 119.87(11) ?
    C1 C7 C8 . . 120.00(9) ?
    C13 C8 C9 . . 119.81(12) ?
    C13 C8 C7 . . 118.22(11) ?
    C9 C8 C7 . . 121.96(11) ?
    C10 C9 C8 . . 120.65(12) ?
    C10 C9 H9 . . 119.7 ?
    C8 C9 H9 . . 119.7 ?
    C9 C10 C11 . . 118.03(12) ?
    C9 C10 H10 . . 121.0 ?
    C11 C10 H10 . . 121.0 ?
    C12 C11 C10 . . 122.71(12) ?
    C12 C11 N1 . . 118.54(13) ?
    C10 C11 N1 . . 118.75(13) ?
    C11 C12 C13 . . 118.37(12) ?
    C11 C12 H12 . . 120.8 ?
    C13 C12 H12 . . 120.8 ?
    C12 C13 C8 . . 120.41(12) ?
    C12 C13 H13 . . 119.8 ?
    C8 C13 H13 . . 119.8 ?
    O2 C14 C15 . . 105.65(12) ?
    O2 C14 H14A . . 110.6 ?
    C15 C14 H14A . . 110.6 ?
    O2 C14 H14B . . 110.6 ?
    C15 C14 H14B . . 110.6 ?
    H14A C14 H14B . . 108.7 ?
    C14 C15 H15A . . 109.5 ?
    C14 C15 H15B . . 109.5 ?
    H15A C15 H15B . . 109.5 ?
    C14 C15 H15C . . 109.5 ?
    H15A C15 H15C . . 109.5 ?
    H15B C15 H15C . . 109.5 ?
loop_
    _geom_torsion_atom_site_label_1
    _geom_torsion_atom_site_label_2
    _geom_torsion_atom_site_label_3
    _geom_torsion_atom_site_label_4
    _geom_torsion_site_symmetry_1
    _geom_torsion_site_symmetry_2
    _geom_torsion_site_symmetry_3
    _geom_torsion_site_symmetry_4
    _geom_torsion
    _geom_torsion_publ_flag
    C14 O2 C2 C1 . . . . -173.03(10) ?
    C14 O2 C2 C3 . . . . 10.93(18) ?
    C6 C1 C2 O2 . . . . -176.93(8) ?
    C7 C1 C2 O2 . . . . -7.18(14) ?
    C6 C1 C2 C3 . . . . -0.81(16) ?
    C7 C1 C2 C3 . . . . 168.94(11) ?
    O2 C2 C3 C4 . . . . 174.63(11) ?
    C1 C2 C3 C4 . . . . -1.18(18) ?
    C2 C3 C4 C5 . . . . 1.68(18) ?
    C3 C4 C5 C4 . . . 2_655 179.81(13) ?
    C3 C4 C5 C6 . . . . -0.19(13) ?
    C2 C1 C6 C1 . . . 2_655 -177.76(11) ?
    C7 C1 C6 C1 . . . 2_655 13.05(7) ?
    C2 C1 C6 C5 . . . . 2.24(11) ?
    C7 C1 C6 C5 . . . . -166.95(7) ?
    C4 C5 C6 C1 2_655 . . . 178.24(8) ?
    C4 C5 C6 C1 . . . . -1.76(8) ?
    C4 C5 C6 C1 2_655 . . 2_655 -1.76(8) ?
    C4 C5 C6 C1 . . . 2_655 178.24(8) ?
    C2 C1 C7 O1 . . . . -120.50(12) ?
    C6 C1 C7 O1 . . . . 49.05(15) ?
    C2 C1 C7 C8 . . . . 58.11(14) ?
    C6 C1 C7 C8 . . . . -132.34(10) ?
    O1 C7 C8 C13 . . . . 26.83(17) ?
    C1 C7 C8 C13 . . . . -151.79(11) ?
    O1 C7 C8 C9 . . . . -151.86(12) ?
    C1 C7 C8 C9 . . . . 29.52(17) ?
    C13 C8 C9 C10 . . . . -1.34(19) ?
    C7 C8 C9 C10 . . . . 177.33(11) ?
    C8 C9 C10 C11 . . . . 1.42(19) ?
    C9 C10 C11 C12 . . . . -0.4(2) ?
    C9 C10 C11 N1 . . . . 178.57(12) ?
    O4 N1 C11 C12 . . . . -175.30(14) ?
    O3 N1 C11 C12 . . . . 3.6(2) ?
    O4 N1 C11 C10 . . . . 5.7(2) ?
    O3 N1 C11 C10 . . . . -175.35(14) ?
    C10 C11 C12 C13 . . . . -0.8(2) ?
    N1 C11 C12 C13 . . . . -179.72(12) ?
    C11 C12 C13 C8 . . . . 0.9(2) ?
    C9 C8 C13 C12 . . . . 0.2(2) ?
    C7 C8 C13 C12 . . . . -178.56(12) ?
    C2 O2 C14 C15 . . . . 169.06(11) ?
loop_
    _geom_hbond_atom_site_label_D
    _geom_hbond_atom_site_label_H
    _geom_hbond_atom_site_label_A
    _geom_hbond_site_symmetry_A
    _geom_hbond_distance_DH
    _geom_hbond_distance_HA
    _geom_hbond_distance_DA
    _geom_hbond_angle_DHA
    _geom_hbond_publ_flag
    C13 H13 O1 3_655 0.95 2.50 3.2129(17) 132 y
    C10 H10 O3 6_655 0.95 2.59 3.360(2) 138 y
    C14 H14B Cg1 4_554 0.99 2.81 3.6284(15) 140 y
    C14 H14B Cg2 3_556 0.99 2.81 3.6284(15) 140 y
_iucr_refine_instructions_details
;
TITL yoneLab_130425_1_
CELL  1.54187 23.53592 10.25220 10.36054 90.000 97.257 90.000
ZERR  4 0.00155 0.00050 0.00113 0.000 0.014 0.000
LATT 7
SYMM    -X,    +Y, .50-Z
SFAC C H O N
UNIT 112 88 32 8
OMIT 3 11 1
SHEL 99999.000000 0.000000
L.S. 20
FMAP 2
PLAN -47
WPDB -2
HTAB
BOND $H
CONF
LIST 4
TEMP -80.0
ACTA
SIZE 0.500 0.400 0.200
WGHT    0.055200    1.320000
EXTI    0.003131
FVAR       0.40402
O1    3    0.483726    0.185530    0.103452    11.00000    0.03251    0.03570 =
         0.04027   -0.00468    0.00033   -0.00420
O2    3    0.601336    0.376306    0.019602    11.00000    0.04511    0.04034 =
         0.04575    0.00275    0.01669   -0.00278
O3    3    0.723908   -0.194725    0.109518    11.00000    0.11892    0.10592 =
         0.07203   -0.01273    0.00997    0.07565
O4    3    0.764913   -0.083496    0.271450    11.00000    0.05174    0.07387 =
         0.11323    0.00844   -0.00767    0.02215
N1    4    0.725225   -0.103767    0.186323    11.00000    0.05802    0.05812 =
         0.06227    0.01537    0.01980    0.02310
C1    1    0.536008    0.375633    0.169318    11.00000    0.03006    0.02926 =
         0.03056    0.00096   -0.00266   -0.00021
C2    1    0.571040    0.447155    0.097611    11.00000    0.03385    0.03530 =
         0.03382    0.00118   -0.00042   -0.00139
C3    1    0.571528    0.584793    0.101079    11.00000    0.04140    0.03508 =
         0.04184    0.00713    0.00241   -0.00710
AFIX  43
H3    2    0.596234    0.632665    0.052813    11.00000   -1.20000
AFIX   0
C4    1    0.536205    0.647896    0.174346    11.00000    0.04628    0.02763 =
         0.04273    0.00334   -0.00335   -0.00312
AFIX  43
H4    2    0.535875    0.740555    0.174640    11.00000   -1.20000
AFIX   0
C5    1    0.500000    0.580288    0.250000    10.50000    0.03696    0.02937 =
         0.03495    0.00000   -0.00504    0.00000
C6    1    0.500000    0.440527    0.250000    10.50000    0.03041    0.02820 =
         0.03001    0.00000   -0.00471    0.00000
C7    1    0.530514    0.232604    0.140028    11.00000    0.03268    0.03226 =
         0.02663   -0.00042    0.00244   -0.00254
C8    1    0.582753    0.147970    0.152825    11.00000    0.03344    0.02907 =
         0.03542   -0.00039    0.00577   -0.00361
C9    1    0.630690    0.175599    0.241359    11.00000    0.03644    0.03397 =
         0.03931   -0.00268    0.00237   -0.00149
AFIX  43
H9    2    0.631349    0.252172    0.293165    11.00000   -1.20000
AFIX   0
C10   1    0.677366    0.092812    0.254736    11.00000    0.03464    0.04440 =
         0.04466    0.00420    0.00173    0.00016
AFIX  43
H10   2    0.709874    0.110223    0.316450    11.00000   -1.20000
AFIX   0
C11   1    0.675372   -0.016293    0.175543    11.00000    0.03941    0.03879 =
         0.05067    0.00904    0.01398    0.00822
C12   1    0.628792   -0.045323    0.085200    11.00000    0.05021    0.03508 =
         0.05280   -0.00743    0.01291    0.00256
AFIX  43
H12   2    0.628845   -0.120365    0.031423    11.00000   -1.20000
AFIX   0
C13   1    0.582136    0.037407    0.074953    11.00000    0.03854    0.03769 =
         0.04641   -0.00846    0.00355   -0.00289
AFIX  43
H13   2    0.549415    0.018657    0.014316    11.00000   -1.20000
AFIX   0
C14   1    0.643608    0.436986   -0.048046    11.00000    0.03841    0.05357 =
         0.04634    0.00841    0.00942   -0.00595
AFIX  23
H14A  2    0.669761    0.491288    0.012091    11.00000   -1.20000
H14B  2    0.625232    0.492967   -0.119253    11.00000   -1.20000
AFIX   0
C15   1    0.675725    0.327343   -0.101604    11.00000    0.04691    0.07312 =
         0.06860    0.00438    0.02382    0.00354
AFIX 137
H15A  2    0.695194    0.275616   -0.029667    11.00000   -1.20000
H15B  2    0.704130    0.363069   -0.153454    11.00000   -1.20000
H15C  2    0.648841    0.271692   -0.156691    11.00000   -1.20000
HKLF 4
REM  yoneLab_130425_1_
REM R1 =  0.0365 for   2118 Fo > 4sig(Fo)  and  0.0384 for all   2272 data
REM    175 parameters refined using      0 restraints
END
WGHT      0.0532      1.2531
REM Highest difference peak  0.205,  deepest hole -0.262,  1-sigma level  0.033
Q1    1   0.5407  0.3052  0.1730  11.00000  0.05    0.21
Q2    1   0.0000  0.0137  0.2500  10.50000  0.05    0.20
Q3    1   0.7423 -0.1314  0.0832  11.00000  0.05    0.18
Q4    1   0.5619  0.1966  0.1370  11.00000  0.05    0.17
Q5    1   0.6828  0.0561  0.1883  11.00000  0.05    0.16
Q6    1   0.5379  0.4153  0.1062  11.00000  0.05    0.15
Q7    1   0.6580 -0.0085  0.1050  11.00000  0.05    0.15
Q8    1   0.7086 -0.2274  0.0862  11.00000  0.05    0.15
Q9    1   0.4930  0.4033  0.3166  11.00000  0.05    0.15
Q10   1   0.5746  0.0739  0.1406  11.00000  0.05    0.15
Q11   1   0.6104  0.1776  0.1696  11.00000  0.05    0.15
Q12   1   0.7600 -0.0855  0.1887  11.00000  0.05    0.14
Q13   1   0.5699  0.4031  0.1728  11.00000  0.05    0.14
Q14   1   0.6699  0.0222  0.2268  11.00000  0.05    0.14
Q15   1   0.5998  0.1609  0.2076  11.00000  0.05    0.13
Q16   1   0.5625  0.5154  0.0830  11.00000  0.05    0.13
Q17   1   0.6150  0.0218  0.0552  11.00000  0.05    0.13
Q18   1   0.5305  0.6083  0.2425  11.00000  0.05    0.12
Q19   1   0.4673  0.4017  0.2673  11.00000  0.05    0.12
Q20   1   0.5378  0.6106  0.1049  11.00000  0.05    0.12
Q21   1   0.4395  0.2035  0.0787  11.00000  0.05    0.11
Q22   1   0.5039  0.6115  0.1793  11.00000  0.05    0.11
Q23   1   0.6452  0.1086  0.2887  11.00000  0.05    0.11
Q24   1   0.7208  0.3594 -0.0839  11.00000  0.05    0.11
Q25   1   0.5906  0.1186  0.0896  11.00000  0.05    0.11
Q26   1   0.5755  0.6271  0.1858  11.00000  0.05    0.10
Q27   1   0.6414 -0.0505  0.1627  11.00000  0.05    0.10
Q28   1   0.5984 -0.0233  0.1104  11.00000  0.05    0.10
Q29   1   0.6625  0.1590  0.2192  11.00000  0.05    0.09
Q30   1   0.5780  0.6369  0.0171  11.00000  0.05    0.09
Q31   1   0.6908 -0.0290  0.1782  11.00000  0.05    0.09
Q32   1   0.5586  0.0522 -0.0166  11.00000  0.05    0.08
Q33   1   0.6200  0.2319  0.3308  11.00000  0.05    0.08
Q34   1   0.6769  0.2295 -0.0573  11.00000  0.05    0.08
Q35   1   0.6775  0.3926 -0.0378  11.00000  0.05    0.08
Q36   1   0.6083  0.3996  0.0998  11.00000  0.05    0.08
Q37   1   0.5426 -0.0181  0.0559  11.00000  0.05    0.08
Q38   1   0.6804  0.3463 -0.1966  11.00000  0.05    0.07
Q39   1   0.7183  0.1263  0.2822  11.00000  0.05    0.07
Q40   1   0.6456  0.5253 -0.0500  11.00000  0.05    0.07
Q41   1   0.6532  0.5238 -0.0052  11.00000  0.05    0.07
Q42   1   0.7971 -0.0682  0.2849  11.00000  0.05    0.07
Q43   1   0.6868  0.4184 -0.2045  11.00000  0.05    0.07
Q44   1   0.6407  0.3891  0.0426  11.00000  0.05    0.07
Q45   1   0.5036  0.1999  0.1668  11.00000  0.05    0.07
Q46   1   0.4928  0.0849  0.0764  11.00000  0.05    0.07
Q47   1   0.5976  0.2992  0.0224  11.00000  0.05    0.07
;
