# Supplementary material for: Crystal structure of 2,7-dieth­oxy-1,8-bis­(4-nitro­benzo­yl)naphthalene
Source: Acta Crystallogr Sect E Struct Rep Online. 2014 Aug 23;70(Pt 9):138–41. doi: 10.1107/S1600536814018674 (PMC4186128; doi:10.1107/S1600536814018674)
Supplement: Supplementary file 2 [file e-70-00138-Isup2.hkl]

# 
# h,k,l, Fc-squared, Fo-squared, sigma(Fo-squared) and status flag 
# 
data_I
_shelx_title ' yoneLab_130425_1_' 
_shelx_refln_list_code          4 
_shelx_F_calc_maximum      313.02 
_exptl_crystal_F_000      1072.00 
_reflns_d_resolution_high  0.8304 
 
loop_ 
 _symmetry_equiv_pos_as_xyz 
 'x, y, z' 
 '-x, y, -z+1/2' 
 'x+1/2, y+1/2, z' 
 '-x+1/2, y+1/2, -z+1/2' 
 '-x, -y, -z' 
 'x, -y, z-1/2' 
 '-x+1/2, -y+1/2, -z' 
 'x+1/2, -y+1/2, z-1/2' 
 
_cell_length_a    23.5359 
_cell_length_b    10.2522 
_cell_length_c    10.3605 
_cell_angle_alpha  90.000 
_cell_angle_beta   97.257 
_cell_angle_gamma  90.000 
 
_shelx_F_squared_multiplier     1.000 
 
loop_ 
 _refln_index_h 
 _refln_index_k 
 _refln_index_l 
 _refln_F_squared_calc 
 _refln_F_squared_meas 
 _refln_F_squared_sigma 
 _refln_observed_status 
   2   0   0     5725.13     5117.91    111.37 o 
   4   0   0     1157.08     1196.56      8.35 o 
   6   0   0      291.92      287.28      3.03 o 
   8   0   0     1004.78      945.78      6.92 o 
  10   0   0        9.09        8.91      0.65 o 
  12   0   0     1595.73     1747.55     12.44 o 
  14   0   0        0.85        1.40      0.63 o 
  16   0   0      285.37      290.70      4.47 o 
  18   0   0      558.86      500.73      7.66 o 
  20   0   0     4672.33     4718.08     85.27 o 
  22   0   0     1155.75     1113.16     18.10 o 
  24   0   0       46.00       54.24      3.00 o 
  26   0   0       27.96       24.97      5.84 o 
  28   0   0      570.53      644.17     13.56 o 
   1   1   0     5093.84     4770.82     32.93 o 
   3   1   0    14576.66    13810.35    113.80 o 
   5   1   0      649.76      582.97      3.38 o 
   7   1   0        6.72       14.75      0.51 o 
   9   1   0       36.65       30.53      0.58 o 
  11   1   0      264.33      278.99      1.72 o 
  13   1   0      224.67      224.08      1.66 o 
  15   1   0        4.66        2.96      0.45 o 
  17   1   0       18.48       24.12      1.21 o 
  19   1   0      841.32      782.36      8.77 o 
  21   1   0      500.04      512.42      6.96 o 
  23   1   0      926.20      960.45     12.93 o 
  25   1   0      121.98      127.44      3.51 o 
  27   1   0      510.66      539.54      9.15 o 
   0   2   0     5694.14     5533.96     49.69 o 
   2   2   0     1472.87     1398.92     10.34 o 
   4   2   0     9201.38     8961.37     66.62 o 
   6   2   0     2881.30     2610.89     14.74 o 
   8   2   0      858.17      885.89      5.03 o 
  10   2   0      236.52      206.05      1.63 o 
  12   2   0     4269.10     4725.57     47.31 o 
  14   2   0     1184.06     1190.36      7.40 o 
  16   2   0     1633.05     1702.79     15.44 o 
  18   2   0      180.20      175.75      3.78 o 
  20   2   0        3.93        5.33      1.28 o 
  22   2   0      260.70      244.60      4.99 o 
  24   2   0       25.69       29.48      1.87 o 
  26   2   0      109.20      130.95      3.20 o 
   1   3   0        0.05        2.00      0.39 o 
   3   3   0     1214.47     1262.03     10.51 o 
   5   3   0     1119.37     1042.28      8.80 o 
   7   3   0      121.30      117.33      1.39 o 
   9   3   0     6142.22     6440.07     47.75 o 
  11   3   0     1389.89     1271.22      8.58 o 
  13   3   0     4958.06     5302.13     41.54 o 
  15   3   0     2388.93     2557.86     23.10 o 
  17   3   0       13.85        9.59      1.23 o 
  19   3   0      118.92      100.26      2.78 o 
  21   3   0       95.16       88.19      2.89 o 
  23   3   0      104.39      108.54      2.99 o 
  25   3   0       25.21       29.79      1.79 o 
  27   3   0       36.35       48.14      1.96 o 
   0   4   0    13494.45    13781.47    163.75 o 
   2   4   0        3.37       17.93      0.81 o 
   4   4   0      595.93      634.22      4.70 o 
   6   4   0     4743.67     4930.07     33.46 o 
   8   4   0      340.17      324.43      2.41 o 
  10   4   0      102.93      122.42      2.32 o 
  12   4   0      139.08      125.37      1.74 o 
  14   4   0      499.09      478.78      5.29 o 
  16   4   0      284.50      277.02      3.82 o 
  18   4   0       29.32       19.05      1.34 o 
  20   4   0       69.61       68.45      2.28 o 
  22   4   0      179.98      203.86      4.45 o 
  24   4   0        1.10        1.65      1.17 o 
  26   4   0       70.87       87.87      2.89 o 
   1   5   0    14563.56    15558.39    315.01 o 
   3   5   0     2741.19     2793.48     20.99 o 
   5   5   0        9.79        6.63      0.38 o 
   7   5   0       30.75       37.66      1.03 o 
   9   5   0     1659.91     1539.61     12.18 o 
  11   5   0      116.23       94.79      2.11 o 
  13   5   0      246.00      203.40      3.70 o 
  15   5   0       16.07       16.89      1.60 o 
  17   5   0      103.09       80.74      2.82 o 
  19   5   0      169.52      150.65      2.85 o 
  21   5   0        6.50        5.18      1.60 o 
  23   5   0       58.20       65.62      2.42 o 
  25   5   0       23.40       21.33      1.46 o 
   0   6   0      231.94      258.01      9.81 o 
   2   6   0      314.50      249.29      2.81 o 
   4   6   0      679.25      783.47      6.06 o 
   6   6   0      631.27      602.72      6.29 o 
   8   6   0       16.83       24.25      1.32 o 
  10   6   0      121.73      131.84      2.37 o 
  12   6   0       40.99       42.45      2.12 o 
  14   6   0      482.54      462.61      6.86 o 
  16   6   0       17.08       25.82      1.85 o 
  18   6   0       76.01       58.88      2.32 o 
  20   6   0       64.92       52.14      1.99 o 
  22   6   0       15.29       11.32      1.54 o 
  24   6   0      104.00      107.96      3.98 o 
   1   7   0       17.02       16.63      1.33 o 
   3   7   0      196.52      178.27      2.48 o 
   5   7   0      266.39      303.97      4.89 o 
   7   7   0      108.17       91.16      2.78 o 
   9   7   0       33.95       34.60      1.75 o 
  11   7   0      457.04      430.03      5.81 o 
  13   7   0     3617.49     3577.92     47.95 o 
  15   7   0     1590.08     1412.53     18.01 o 
  17   7   0      271.89      271.77      4.68 o 
  19   7   0       14.80       15.33      1.58 o 
  21   7   0       50.62       53.57      1.45 o 
  23   7   0        0.11        0.84      1.10 o 
   0   8   0      480.40      442.77      8.50 o 
   2   8   0        0.45        3.98      1.46 o 
   4   8   0       32.68       27.66      1.72 o 
   6   8   0      212.59      216.31      4.58 o 
   8   8   0      828.58      740.17      9.61 o 
  10   8   0       19.30       15.24      1.71 o 
  12   8   0      397.79      342.20      5.31 o 
  14   8   0     2498.51     2472.87     32.62 o 
  16   8   0     1063.13     1179.36     16.63 o 
  18   8   0        7.63        5.40      1.17 o 
  20   8   0      137.19      150.49      3.11 o 
   1   9   0        8.86       17.65      2.16 o 
   3   9   0       10.29       22.72      1.64 o 
   5   9   0     1429.88     1485.97     24.09 o 
   7   9   0       78.62       84.09      2.56 o 
   9   9   0      283.92      275.95      4.98 o 
  11   9   0        5.84        6.76      1.38 o 
  13   9   0       55.02       54.60      4.27 o 
  15   9   0        7.45        4.45      1.18 o 
  17   9   0       29.95       28.99      1.73 o 
  19   9   0       17.42       16.98      1.59 o 
   0  10   0      180.33      341.77    181.28 o 
   2  10   0      813.05      778.38     14.60 o 
   4  10   0      332.67      376.21      9.51 o 
   6  10   0      129.21      123.66      3.11 o 
   8  10   0        1.01        1.62      1.23 o 
  10  10   0       24.37       25.23      1.79 o 
  12  10   0       17.25       15.06      1.84 o 
  14  10   0       88.84       83.41      5.24 o 
  16  10   0        6.29        7.62      2.07 o 
   1  11   0       76.48       57.97      4.05 o 
   3  11   0        1.40       -0.20      0.98 o 
   5  11   0      212.58      180.19      3.61 o 
   7  11   0       99.59      116.89      4.50 o 
   9  11   0        3.93        0.65      1.00 o 
  11  11   0       19.50       15.96      1.72 o 
   2  12   0       62.27       56.63      4.11 o 
   4  12   0       69.18       78.76      5.46 o 
   6  12   0      129.74      132.65      7.11 o 
 -27   1   1        1.21        1.33      1.38 o 
 -25   1   1      107.46      132.03      4.05 o 
 -23   1   1       23.31       20.46      2.01 o 
 -21   1   1       71.62       80.02      2.25 o 
 -19   1   1        7.32        7.65      1.40 o 
 -17   1   1        9.88       10.22      0.82 o 
 -15   1   1      402.50      405.55      2.68 o 
 -13   1   1     1423.81     1498.53      8.54 o 
 -11   1   1     1366.14     1287.42      7.31 o 
  -9   1   1     2658.49     2760.32     17.77 o 
  -7   1   1     2463.09     2300.02     15.30 o 
  -5   1   1      141.89      159.44      1.73 o 
  -3   1   1     1194.05     1204.00     11.23 o 
  -1   1   1     4717.12     4871.19     35.99 o 
   1   1   1    12046.40    11841.99     85.78 o 
   3   1   1    18245.26    17259.16    190.49 o 
   5   1   1     6114.03     5853.73     38.21 o 
   7   1   1     2062.04     1893.07     10.19 o 
   9   1   1     1250.38     1324.25      7.29 o 
  11   1   1       30.19       37.57      1.50 o 
  13   1   1      216.69      204.80      1.49 o 
  15   1   1      316.20      298.94      2.19 o 
  17   1   1      609.16      585.46      5.77 o 
  19   1   1     3094.28     3042.48     39.46 o 
  21   1   1      157.67      151.59      3.72 o 
  23   1   1       47.30       43.78      2.11 o 
  25   1   1        8.61        7.99      1.67 o 
  27   1   1      237.24      287.69      5.91 o 
 -26   2   1      503.80      550.47      8.66 o 
 -24   2   1      637.14      643.67      9.04 o 
 -22   2   1      370.18      378.68      5.91 o 
 -20   2   1        8.27       11.87      1.98 o 
 -18   2   1      446.48      426.85      5.25 o 
 -16   2   1        4.55        4.73      0.93 o 
 -14   2   1      521.57      498.23      2.98 o 
 -12   2   1     1732.61     1879.49     11.48 o 
 -10   2   1    10063.07    10453.59     83.02 o 
  -8   2   1     3451.82     3363.32     19.75 o 
  -6   2   1     7305.03     7243.64     51.00 o 
  -4   2   1    30386.10    29515.16    324.43 o 
  -2   2   1    47038.00    45113.09    626.76 o 
   0   2   1     2799.09     2678.04     23.56 o 
   2   2   1      182.20      200.59      1.66 o 
   4   2   1      987.93      969.42      6.76 o 
   6   2   1    10068.70     9556.50     73.89 o 
   8   2   1     3175.64     3279.06     19.76 o 
  10   2   1     1035.41     1060.15      5.57 o 
  12   2   1        6.80       18.50      0.76 o 
  14   2   1      300.66      261.91      2.01 o 
  16   2   1     1106.87     1095.47     11.44 o 
  18   2   1      834.67      782.33      9.35 o 
  20   2   1      322.99      329.66      5.49 o 
  22   2   1      270.26      262.49      4.47 o 
  24   2   1        8.41        8.71      1.50 o 
  26   2   1       11.95        7.81      0.97 o 
 -27   3   1        1.69        3.11      1.42 o 
 -25   3   1       58.58       64.78      2.72 o 
 -23   3   1       55.29       58.47      2.02 o 
 -21   3   1        0.51        4.21      1.32 o 
 -19   3   1      109.48       96.60      3.64 o 
 -17   3   1      396.78      372.85      4.68 o 
 -15   3   1     1917.61     1916.26     15.42 o 
 -13   3   1        8.88        9.62      1.22 o 
 -11   3   1      623.43      685.55      4.41 o 
  -9   3   1       62.13       70.67      0.68 o 
  -7   3   1      543.92      557.45      4.22 o 
  -5   3   1        7.65        7.16      0.69 o 
  -3   3   1     5117.50     5124.45     49.10 o 
  -1   3   1     1613.16     1507.52     12.44 o 
   1   3   1      383.65      394.07      3.78 o 
   3   3   1      145.09      147.38      1.42 o 
   5   3   1      453.87      517.88      3.10 o 
   7   3   1     5991.22     6025.22     42.98 o 
   9   3   1      889.56      927.83      5.22 o 
  11   3   1      444.00      489.13      3.62 o 
  13   3   1      630.92      673.37      5.04 o 
  15   3   1       25.40       27.43      1.20 o 
  17   3   1       98.39       90.87      2.33 o 
  19   3   1      290.25      279.98      5.11 o 
  21   3   1      383.72      362.03      5.13 o 
  23   3   1      169.61      160.83      4.11 o 
  25   3   1       30.67       34.48      1.65 o 
 -26   4   1       27.40       21.70      1.76 o 
 -24   4   1       76.80       79.49      2.44 o 
 -22   4   1       45.93       46.71      2.52 o 
 -20   4   1       10.37        7.39      1.78 o 
 -18   4   1       21.22       20.08      1.88 o 
 -16   4   1       31.64       42.97      2.01 o 
 -14   4   1      473.10      456.44      4.91 o 
 -12   4   1      386.13      391.38      3.27 o 
 -10   4   1      644.45      669.88      4.35 o 
  -8   4   1      820.71      794.26      5.10 o 
  -6   4   1     3739.93     3876.80     26.42 o 
  -4   4   1      594.65      536.83      4.56 o 
  -2   4   1        0.51        1.98      0.40 o 
   0   4   1    12228.75    12091.56     96.12 o 
   2   4   1     1694.13     1743.52     15.10 o 
   4   4   1      751.00      695.61      4.58 o 
   6   4   1     2106.71     2272.64     13.93 o 
   8   4   1     4030.97     4355.93     33.11 o 
  10   4   1       28.68       33.47      1.17 o 
  12   4   1     1216.94     1174.63      8.87 o 
  14   4   1     1066.32     1002.86      9.80 o 
  16   4   1        4.08       10.02      1.22 o 
  18   4   1      413.86      375.73      5.23 o 
  20   4   1     1178.59     1131.11     13.32 o 
  22   4   1        0.54        1.03      1.07 o 
  24   4   1       19.06       12.57      1.38 o 
  26   4   1       45.84       45.79      1.97 o 
 -25   5   1      128.69      154.01      3.46 o 
 -23   5   1       49.24       45.76      2.42 o 
 -21   5   1       15.64       16.51      2.10 o 
 -19   5   1       28.07       19.24      2.08 o 
 -17   5   1       29.85       31.29      1.88 o 
 -15   5   1     2193.26     2073.52     25.09 o 
 -13   5   1       97.24       82.79      2.79 o 
 -11   5   1       90.06      110.72      2.18 o 
  -9   5   1     1049.65     1046.67      9.29 o 
  -7   5   1     2733.49     2803.38     23.10 o 
  -5   5   1       16.26       17.87      1.53 o 
  -3   5   1      739.34      744.17      6.48 o 
  -1   5   1        3.75        6.46      0.49 o 
   1   5   1      129.92      170.99      1.89 o 
   3   5   1      442.09      452.75      3.53 o 
   5   5   1     5036.78     5421.56     50.11 o 
   7   5   1       76.72       74.78      1.41 o 
   9   5   1      471.86      380.45      3.81 o 
  11   5   1      357.81      326.93      3.66 o 
  13   5   1        6.46        7.32      1.24 o 
  15   5   1        8.29        6.71      1.20 o 
  17   5   1      381.97      423.50      5.48 o 
  19   5   1        1.45        5.17      1.26 o 
  21   5   1        3.45        3.81      1.38 o 
  23   5   1       65.11       74.03      2.27 o 
  25   5   1       90.25      123.29      2.63 o 
 -24   6   1        0.90        0.91      1.24 o 
 -22   6   1       43.11       50.93      1.97 o 
 -20   6   1      113.67       93.37      2.68 o 
 -18   6   1      130.46      126.04      2.92 o 
 -16   6   1       17.30       35.79      1.87 o 
 -14   6   1      412.01      421.41      5.54 o 
 -12   6   1     1525.02     1395.54     15.61 o 
 -10   6   1        5.55       15.41      4.22 o 
  -8   6   1     2058.55     1985.66     21.00 o 
  -6   6   1       72.17       55.92      0.92 o 
  -4   6   1       77.84       72.00      0.84 o 
  -2   6   1      613.06      584.02      6.25 o 
   0   6   1        0.68        6.26      0.55 o 
   2   6   1       51.26       47.88      0.92 o 
   4   6   1     1654.76     1719.38     16.65 o 
   6   6   1        8.49       17.78      1.02 o 
   8   6   1       20.99       19.66      2.76 o 
  10   6   1      251.29      233.93      3.88 o 
  12   6   1       75.59       64.72      2.48 o 
  14   6   1       38.88       35.74      2.43 o 
  16   6   1     1121.86     1081.18     12.71 o 
  18   6   1     1314.58     1185.84     12.70 o 
  20   6   1       25.87       29.30      2.24 o 
  22   6   1       17.75        7.91      1.33 o 
  24   6   1       76.86       87.90      3.76 o 
 -23   7   1       23.72       34.53      2.24 o 
 -21   7   1        5.74        3.17      1.20 o 
 -19   7   1       20.41       24.59      1.57 o 
 -17   7   1      174.28      147.51      3.25 o 
 -15   7   1     1004.79      964.34     12.06 o 
 -13   7   1     2390.53     2400.92     32.25 o 
 -11   7   1     1783.87     1686.52     17.82 o 
  -9   7   1     4230.85     4013.77     48.78 o 
  -7   7   1       15.86       15.47      1.33 o 
  -5   7   1      253.67      303.54      5.00 o 
  -3   7   1      427.52      451.47      5.60 o 
  -1   7   1      129.97      118.26      1.71 o 
   1   7   1       68.56       78.12      3.39 o 
   3   7   1      427.90      464.30      9.39 o 
   5   7   1      331.63      295.28      4.75 o 
   7   7   1       31.55       35.49      1.69 o 
   9   7   1      128.20      119.61      2.62 o 
  11   7   1     1236.70     1177.86     17.03 o 
  13   7   1       76.39       75.27      2.75 o 
  15   7   1     1594.80     1527.00     17.96 o 
  17   7   1       22.48       33.26      4.38 o 
  19   7   1       56.17       73.86      2.17 o 
  21   7   1       78.16       92.54      1.94 o 
 -20   8   1       48.43       47.87      1.95 o 
 -18   8   1       30.45       30.63      1.94 o 
 -16   8   1      347.46      358.79      5.71 o 
 -14   8   1       21.04       22.49      1.70 o 
 -12   8   1       79.73       74.46      2.83 o 
 -10   8   1       17.08       17.48      1.91 o 
  -8   8   1      992.78      989.11     12.11 o 
  -6   8   1     1342.23     1366.09     16.62 o 
  -4   8   1       23.94       26.42      1.42 o 
  -2   8   1       32.29       51.17      1.78 o 
   0   8   1      102.44      126.71      2.95 o 
   2   8   1      187.16      175.63      3.18 o 
   4   8   1      182.82      196.23      4.14 o 
   6   8   1      705.18      720.97     10.47 o 
   8   8   1       17.80       22.17      1.59 o 
  10   8   1        9.24        9.69      1.62 o 
  12   8   1       73.72       74.67      2.61 o 
  14   8   1      256.08      213.97      4.07 o 
  16   8   1      135.40      136.03      3.10 o 
  18   8   1      537.21      577.43      9.78 o 
  20   8   1       31.63       31.63      2.51 o 
 -19   9   1        3.94        2.35      1.28 o 
 -17   9   1      287.44      348.49      6.42 o 
 -15   9   1      174.12      170.47      3.50 o 
 -13   9   1        9.07       11.09      1.58 o 
 -11   9   1        0.06        1.11      1.06 o 
  -9   9   1      261.13      257.73      4.45 o 
  -7   9   1      149.92      153.07      3.99 o 
  -5   9   1     2051.61     1933.08     30.62 o 
  -3   9   1       63.70       65.92      2.45 o 
  -1   9   1       23.70       30.97      2.79 o 
   1   9   1      182.90      146.38      5.27 o 
   3   9   1     1369.11     1254.52     28.80 o 
   5   9   1      107.28       94.88      2.77 o 
   7   9   1      582.56      581.26      8.58 o 
   9   9   1       82.44       83.46      2.73 o 
  11   9   1       52.82       66.57      2.88 o 
  13   9   1      698.02      659.00     14.68 o 
  15   9   1      516.64      526.82     11.34 o 
  17   9   1       45.59       48.17      2.99 o 
 -16  10   1      213.80      234.22      6.99 o 
 -14  10   1       96.93       85.80      3.93 o 
 -12  10   1       27.74       31.65      2.70 o 
 -10  10   1       35.29       32.88      2.32 o 
  -8  10   1      110.22      111.29      3.40 o 
  -6  10   1      727.23      753.34     13.80 o 
  -4  10   1      121.82      105.66      3.91 o 
  -2  10   1        1.31        4.97      2.70 o 
   0  10   1      500.26      529.63     11.92 o 
   2  10   1       99.72       72.67      3.48 o 
   4  10   1       70.78       92.40      2.62 o 
   6  10   1      157.05      159.19      4.80 o 
   8  10   1      148.73      164.35      4.10 o 
  10  10   1        4.90        3.27      1.68 o 
  12  10   1        2.05        4.31      1.36 o 
  14  10   1       74.87       84.36      2.69 o 
  16  10   1        0.07       -0.12      2.01 o 
 -11  11   1       47.61       56.56      3.55 o 
  -9  11   1       14.67       25.75      3.46 o 
  -7  11   1      121.20      143.87      4.52 o 
  -5  11   1       39.98       45.93      2.48 o 
  -3  11   1       21.26       20.49      3.04 o 
  -1  11   1       51.32       67.24      3.55 o 
   1  11   1        7.80       12.10      2.45 o 
   5  11   1       29.71       19.80      7.04 o 
   7  11   1        1.06        0.49      1.03 o 
   9  11   1       64.26       60.68      4.58 o 
  11  11   1        2.24        2.77      1.86 o 
  -6  12   1      290.71      307.16     11.61 o 
  -4  12   1        1.59        1.29      2.82 o 
  -2  12   1        4.23        1.35      2.51 o 
   4  12   1       58.05       61.84      3.98 o 
 -28   0   2        9.94        5.54      1.90 o 
 -26   0   2      375.39      407.38      8.60 o 
 -24   0   2     2375.15     2467.56     46.21 o 
 -22   0   2     6206.93     6736.80    155.41 o 
 -20   0   2      142.55      124.91      3.68 o 
 -18   0   2      175.91      169.80      3.63 o 
 -16   0   2      966.30      898.69      8.43 o 
 -14   0   2     1668.37     1701.09     14.51 o 
 -12   0   2     2548.56     2480.32     21.98 o 
 -10   0   2     2596.84     2406.81     19.43 o 
  -8   0   2    15502.46    15136.29    218.79 o 
  -6   0   2     2389.12     2159.67     20.14 o 
  -4   0   2       40.26       42.69      1.46 o 
  -2   0   2    65970.04    61087.81   1528.58 o 
   0   0   2     8046.75     7820.74     75.09 o 
   2   0   2    15075.92    15522.03    213.11 o 
   4   0   2    97980.21    96781.03   4338.29 o 
   6   0   2    31913.29    31130.78    735.45 o 
   8   0   2     3885.45     3867.27     32.20 o 
  10   0   2      693.88      719.58      5.27 o 
  12   0   2     3079.27     2972.04     26.18 o 
  14   0   2        1.22        0.91      0.67 o 
  16   0   2       24.67       28.88      1.75 o 
  18   0   2      191.91      190.69      5.14 o 
  20   0   2     3328.39     3223.51     54.56 o 
  22   0   2      413.36      431.05      9.33 o 
  24   0   2       82.90       99.07      5.35 o 
  26   0   2        0.07        1.12      2.59 o 
 -27   1   2       13.55        8.66      1.42 o 
 -25   1   2     2338.66     2576.27     33.72 o 
 -23   1   2      140.05      123.20      3.49 o 
 -21   1   2      358.62      328.49      5.26 o 
 -19   1   2        0.23        0.63      0.90 o 
 -17   1   2        0.22        2.91      0.95 o 
 -15   1   2      148.50      166.91      1.68 o 
 -13   1   2       80.45       85.13      1.03 o 
 -11   1   2     2019.35     1991.42     11.50 o 
  -9   1   2     1482.69     1458.65      8.45 o 
  -7   1   2      766.16      803.21      6.66 o 
  -5   1   2     4532.90     4368.12     35.08 o 
  -3   1   2    10840.83    10700.70    100.82 o 
  -1   1   2     7221.95     7237.27     50.06 o 
   1   1   2    11456.42    11043.76     99.02 o 
   3   1   2    38231.43    38168.27    709.58 o 
   5   1   2    22539.54    22349.38    279.61 o 
   7   1   2     2494.97     2579.05     13.92 o 
   9   1   2     2712.51     3042.55     17.93 o 
  11   1   2      611.44      565.23      3.22 o 
  13   1   2      345.89      272.50      1.92 o 
  15   1   2       34.17       43.06      1.03 o 
  17   1   2       41.88       53.85      1.58 o 
  19   1   2        9.23        8.28      2.23 o 
  21   1   2     1087.56     1112.26     14.35 o 
  23   1   2       86.06      101.74      2.83 o 
  25   1   2       99.88      117.37      3.27 o 
  27   1   2       14.95       20.85      4.04 o 
 -26   2   2       52.08       63.46      3.05 o 
 -24   2   2      208.62      195.42      3.59 o 
 -22   2   2       86.85       91.37      2.58 o 
 -20   2   2      113.64      102.28      3.70 o 
 -18   2   2      190.41      201.95      3.45 o 
 -16   2   2       29.53       26.87      1.29 o 
 -14   2   2     1207.12     1180.76      7.56 o 
 -12   2   2      916.30     1032.27      5.61 o 
 -10   2   2    10306.88    11275.01     88.19 o 
  -8   2   2        5.58       10.41      0.61 o 
  -6   2   2     2963.57     3033.18     26.78 o 
  -4   2   2     9642.78     9806.42     85.02 o 
  -2   2   2    17486.79    17969.83    156.84 o 
   0   2   2      119.90       92.20      0.86 o 
   2   2   2      217.89      265.10      1.81 o 
   4   2   2    12327.86    12272.01    107.63 o 
   6   2   2      380.88      422.01      3.06 o 
   8   2   2       15.02       21.62      0.57 o 
  10   2   2      645.68      654.78      3.74 o 
  12   2   2     1424.12     1541.37      9.47 o 
  14   2   2       70.92       73.98      1.23 o 
  16   2   2      299.06      326.24      5.17 o 
  18   2   2     5396.21     5346.48     69.28 o 
  20   2   2      231.49      235.63      4.84 o 
  22   2   2       43.96       45.61      2.27 o 
  24   2   2       14.34        9.19      1.25 o 
  26   2   2       50.65       58.80      2.14 o 
 -27   3   2       34.16       36.02      2.65 o 
 -25   3   2       25.07       16.21      1.94 o 
 -23   3   2      206.28      204.05      4.13 o 
 -21   3   2      163.63      150.78      4.05 o 
 -19   3   2       43.92       44.42      1.75 o 
 -17   3   2      208.76      196.08      2.98 o 
 -15   3   2       64.45       67.68      2.22 o 
 -13   3   2      873.61      947.74      5.99 o 
 -11   3   2     3959.61     4189.21     30.70 o 
  -9   3   2    11447.40    12787.94    109.86 o 
  -7   3   2     1174.51     1223.89      9.44 o 
  -5   3   2     6216.23     6629.57     49.12 o 
  -3   3   2      706.49      802.02      8.69 o 
  -1   3   2       20.69       20.07      0.65 o 
   1   3   2     3183.01     3316.00     22.92 o 
   3   3   2    12418.10    12701.80    108.16 o 
   5   3   2     3272.50     3417.50     22.25 o 
   7   3   2     2933.71     3098.25     20.44 o 
   9   3   2      162.51      140.94      1.49 o 
  11   3   2      761.91      833.73      5.36 o 
  13   3   2      297.24      287.12      2.71 o 
  15   3   2      265.88      277.98      3.79 o 
  17   3   2       17.75       16.79      2.04 o 
  19   3   2       46.11       55.84      1.94 o 
  21   3   2        1.29        2.68      1.41 o 
  23   3   2       64.77       82.49      2.56 o 
  25   3   2       48.58       45.39      1.83 o 
 -26   4   2       52.15       49.90      1.93 o 
 -24   4   2      443.44      430.11      6.15 o 
 -22   4   2       48.78       48.42      2.52 o 
 -20   4   2       42.82       32.66      2.02 o 
 -18   4   2        1.21        2.21      1.25 o 
 -16   4   2      100.16       85.07      2.52 o 
 -14   4   2       37.02       43.67      1.84 o 
 -12   4   2       73.62       54.39      1.07 o 
 -10   4   2     2701.22     2899.14     23.03 o 
  -8   4   2      314.07      301.74      2.79 o 
  -6   4   2        6.10        6.66      0.56 o 
  -4   4   2       76.00       45.64      0.98 o 
  -2   4   2      753.43      668.25      5.54 o 
   0   4   2     2130.22     2194.20     16.13 o 
   2   4   2      108.79       72.60      0.65 o 
   4   4   2    11084.27    11551.61    102.58 o 
   6   4   2       70.19       83.75      1.28 o 
   8   4   2      640.04      689.86      5.06 o 
  10   4   2      139.78      130.37      1.64 o 
  12   4   2      629.79      599.01      5.32 o 
  14   4   2      282.52      260.38      3.85 o 
  16   4   2        7.54       10.47      1.31 o 
  18   4   2      479.02      457.75      5.64 o 
  20   4   2      593.90      623.01      7.25 o 
  22   4   2      100.57       94.02      2.34 o 
  24   4   2       19.34       16.58      4.04 o 
 -25   5   2      418.58      470.08      7.81 o 
 -23   5   2      418.80      414.62      6.53 o 
 -21   5   2      725.95      679.22      8.60 o 
 -19   5   2       43.31       48.53      2.25 o 
 -17   5   2      414.16      435.42      6.15 o 
 -15   5   2      880.79      840.40      9.62 o 
 -13   5   2        8.73        5.40      1.01 o 
 -11   5   2        0.00        4.10      0.84 o 
  -9   5   2      348.75      353.25      2.88 o 
  -7   5   2      322.93      265.57      2.95 o 
  -5   5   2       77.53       76.25      1.06 o 
  -3   5   2       21.73       29.12      1.14 o 
  -1   5   2     3933.53     4252.20     29.44 o 
   1   5   2     1401.64     1572.72     10.36 o 
   3   5   2     1268.98     1532.68     12.77 o 
   5   5   2     1032.66     1061.00     10.39 o 
   7   5   2     1287.42     1412.38     11.94 o 
   9   5   2      592.23      583.99      4.86 o 
  11   5   2     1337.55     1207.97     10.97 o 
  13   5   2        8.28        9.16      1.14 o 
  15   5   2       58.00       56.87      2.17 o 
  17   5   2        1.82        5.43      1.24 o 
  19   5   2      118.98      116.87      2.63 o 
  21   5   2      220.27      194.94      3.05 o 
  23   5   2       89.06       82.85      2.17 o 
 -24   6   2        1.52        0.75      1.14 o 
 -22   6   2       23.51       23.77      2.71 o 
 -20   6   2      233.53      223.07      4.28 o 
 -18   6   2        6.04        2.52      1.29 o 
 -16   6   2       47.54       52.42      2.04 o 
 -14   6   2      258.31      252.53      3.76 o 
 -12   6   2      244.00      242.40      3.71 o 
 -10   6   2        0.65        2.21      0.80 o 
  -8   6   2       34.46       35.80      1.34 o 
  -6   6   2      480.17      518.97      4.70 o 
  -4   6   2     1895.31     1938.24     16.40 o 
  -2   6   2      781.99      691.98      5.79 o 
   0   6   2      509.48      525.12      5.71 o 
   2   6   2      239.15      272.85      3.50 o 
   4   6   2     5220.14     5611.45     50.68 o 
   6   6   2      905.92      936.12     10.89 o 
   8   6   2      428.08      397.47      5.05 o 
  10   6   2      546.22      516.53      5.95 o 
  12   6   2     1003.02      965.31     10.77 o 
  14   6   2        4.30        4.03      1.30 o 
  16   6   2      167.68      193.48      4.33 o 
  18   6   2     1424.88     1415.89     17.12 o 
  20   6   2      282.73      302.55      4.81 o 
  22   6   2      106.85       88.31      3.66 o 
 -23   7   2       18.38       11.71      1.81 o 
 -21   7   2        6.50        5.70      1.30 o 
 -19   7   2       83.06       69.73      2.38 o 
 -17   7   2      100.46       90.61      2.66 o 
 -15   7   2       34.57       37.13      2.02 o 
 -13   7   2        4.79        4.67      1.46 o 
 -11   7   2     3231.37     3134.05     39.25 o 
  -9   7   2     6277.16     5999.87     79.64 o 
  -7   7   2      193.75      201.54      3.84 o 
  -5   7   2        7.99        5.51      0.72 o 
  -3   7   2       95.42      115.78      1.32 o 
  -1   7   2       21.55       23.86      1.32 o 
   1   7   2      141.83      139.75      2.40 o 
   3   7   2       21.98       34.03      1.68 o 
   5   7   2        1.36        1.59      0.99 o 
   7   7   2      182.01      166.30      7.75 o 
   9   7   2       50.97       48.51      1.74 o 
  11   7   2      113.02      122.16      2.84 o 
  13   7   2      593.30      633.59      7.78 o 
  15   7   2       73.93       63.64      2.29 o 
  17   7   2     1414.47     1341.17     18.11 o 
  19   7   2      721.39      753.08     14.40 o 
  21   7   2      118.06      112.54      2.91 o 
 -20   8   2       68.85       83.50      3.12 o 
 -18   8   2        3.91        7.93      1.28 o 
 -16   8   2       36.06       35.70      1.97 o 
 -14   8   2      177.71      193.95      3.70 o 
 -12   8   2     1639.06     1572.36     19.22 o 
 -10   8   2     1393.50     1373.31     19.93 o 
  -8   8   2     3525.59     3420.08     57.31 o 
  -6   8   2      208.35      193.46      4.27 o 
  -4   8   2       12.51       11.28      5.44 o 
  -2   8   2       98.01       86.65      2.61 o 
   0   8   2       14.75       15.92      1.55 o 
   2   8   2      114.93      114.02      3.60 o 
   4   8   2      139.02      158.49      4.26 o 
   6   8   2      849.54      852.26     13.56 o 
   8   8   2      168.94      155.29      4.63 o 
  10   8   2        8.88        7.08      2.05 o 
  12   8   2      743.53      717.20     11.95 o 
  14   8   2      184.66      220.14      4.52 o 
  16   8   2      121.44      128.61      3.06 o 
  18   8   2      616.46      661.40      8.30 o 
  20   8   2      251.54      295.10      4.65 o 
 -19   9   2        5.14        7.14      1.69 o 
 -17   9   2      106.48      126.72      3.23 o 
 -15   9   2      433.61      476.33      7.79 o 
 -13   9   2        0.24        0.64      1.46 o 
 -11   9   2       78.71       77.86      3.06 o 
  -9   9   2      170.42      162.94      4.08 o 
  -7   9   2      498.44      510.15     12.77 o 
  -5   9   2       32.93       46.08      3.29 o 
  -3   9   2      110.23      133.65      4.59 o 
  -1   9   2      159.34      143.90      5.46 o 
   1   9   2       37.33       27.68      1.66 o 
   3   9   2       18.73       29.41      2.16 o 
   5   9   2      781.71      743.48     13.12 o 
   7   9   2       64.67       69.58      2.96 o 
   9   9   2      165.76      165.46      4.79 o 
  11   9   2      615.68      621.89      9.73 o 
  13   9   2       13.38       11.58      1.60 o 
  15   9   2       11.02        4.01      1.37 o 
  17   9   2       51.78       49.61      2.42 o 
 -16  10   2      460.22      520.71     18.29 o 
 -14  10   2       16.24       14.09      1.47 o 
 -12  10   2      192.35      197.10      5.00 o 
 -10  10   2       13.26       17.51      1.78 o 
  -8  10   2       34.15       45.14      3.15 o 
  -6  10   2        3.53        3.59      1.90 o 
  -4  10   2      326.67      355.43      7.51 o 
  -2  10   2        4.50        9.68      7.72 o 
   0  10   2      115.63      141.83      5.06 o 
   2  10   2     1174.28     1144.71     27.17 o 
   4  10   2     1258.00     1181.22     19.01 o 
   6  10   2       24.93       18.58      1.60 o 
   8  10   2       77.49       69.52      3.24 o 
  10  10   2       25.53       32.06      2.78 o 
  12  10   2       17.06       14.74      1.90 o 
  14  10   2       30.93       39.22      2.11 o 
 -11  11   2        0.00        1.05      1.91 o 
  -9  11   2       60.22       57.79      3.72 o 
  -7  11   2        0.06        0.30      1.66 o 
  -5  11   2       23.24       28.11      3.70 o 
  -3  11   2       10.72        7.42      2.66 o 
  -1  11   2       81.73       98.06      4.76 o 
   1  11   2       16.14       21.01     10.51 o 
   3  11   2      482.53      532.20     14.56 o 
   5  11   2        3.66        0.22      1.32 o 
   7  11   2       47.33       39.49      2.65 o 
   9  11   2       71.25       86.23      3.44 o 
  11  11   2       87.23      110.42      5.33 o 
  -4  12   2       50.59       59.86      3.65 o 
  -2  12   2       47.51       25.74      3.80 o 
   2  12   2      102.29      113.49      8.34 o 
 -27   1   3       10.06        9.51      1.39 o 
 -25   1   3        1.36        0.84      1.14 o 
 -23   1   3     1488.05     1564.54     17.57 o 
 -21   1   3      599.54      588.33      7.23 o 
 -19   1   3        0.68        0.75      0.91 o 
 -17   1   3      217.19      203.26      2.53 o 
 -15   1   3      254.33      249.30      2.43 o 
 -13   1   3        0.02        4.53      0.96 o 
 -11   1   3      252.00      276.27      2.39 o 
  -9   1   3      227.93      210.44      1.67 o 
  -7   1   3     2060.46     2302.50     16.22 o 
  -5   1   3      120.74      126.99      1.17 o 
  -3   1   3    33814.33    34105.97    465.98 o 
  -1   1   3      614.61      522.52      3.91 o 
   1   1   3     2567.21     2698.37     18.78 o 
   3   1   3    14059.21    14082.62    113.69 o 
   5   1   3        4.84       16.09      1.28 o 
   7   1   3      119.11      149.08      1.25 o 
   9   1   3       21.16       29.87      0.68 o 
  11   1   3     2975.74     3101.24     20.02 o 
  13   1   3       88.18      107.67      1.40 o 
  15   1   3        9.75        5.70      0.99 o 
  17   1   3     1537.91     1529.48     14.47 o 
  19   1   3      482.11      491.25      6.88 o 
  21   1   3       57.38       54.01      2.48 o 
  23   1   3        5.48        4.83      1.54 o 
  25   1   3        8.35        5.27      1.09 o 
 -26   2   3       33.91       46.17      2.31 o 
 -24   2   3      108.64      124.17      2.68 o 
 -22   2   3        0.48        1.73      0.97 o 
 -20   2   3       75.74       82.50      2.30 o 
 -18   2   3     1187.55     1100.64     10.98 o 
 -16   2   3        3.00        1.05      0.89 o 
 -14   2   3       33.80       55.60      1.13 o 
 -12   2   3     5072.21     5201.43     36.36 o 
 -10   2   3     2014.60     2086.92     12.57 o 
  -8   2   3      353.10      478.60      4.04 o 
  -6   2   3     7923.58     8281.59     68.58 o 
  -4   2   3    21962.03    22723.17    208.06 o 
  -2   2   3     4414.59     4791.42     30.72 o 
   0   2   3     1101.90     1008.89      6.60 o 
   2   2   3      552.12      513.81      4.19 o 
   4   2   3      133.38      101.95      1.38 o 
   6   2   3     3622.39     3539.24     22.79 o 
   8   2   3       26.81       38.09      0.93 o 
  10   2   3      651.23      714.92      4.39 o 
  12   2   3      160.17      169.72      1.60 o 
  14   2   3      357.89      372.02      3.61 o 
  16   2   3      855.80      803.79      9.19 o 
  18   2   3       81.25       77.30      2.52 o 
  20   2   3       37.03       37.73      1.75 o 
  22   2   3       93.90       96.03      3.13 o 
  24   2   3       44.70       47.91      2.05 o 
  26   2   3       46.96       45.18      2.56 o 
 -27   3   3      163.96      195.27      4.36 o 
 -25   3   3      156.88      157.08      3.90 o 
 -23   3   3       10.93        6.41      1.30 o 
 -21   3   3        7.93       17.64      1.80 o 
 -19   3   3      421.60      446.62      5.88 o 
 -17   3   3        9.60        9.36      1.33 o 
 -15   3   3        1.54        2.82      0.95 o 
 -13   3   3       36.01       24.58      0.82 o 
 -11   3   3      207.52      224.39      1.81 o 
  -9   3   3       83.60       92.30      1.57 o 
  -7   3   3     1908.60     1861.50     19.00 o 
  -5   3   3      338.88      323.24      3.54 o 
  -3   3   3       54.36       45.02      0.89 o 
  -1   3   3     4567.35     4872.59     35.27 o 
   1   3   3       31.21       32.16      0.93 o 
   3   3   3     1326.03     1307.00      8.62 o 
   5   3   3     2027.26     2082.69     14.95 o 
   7   3   3     2051.48     1955.02     12.27 o 
   9   3   3      132.40      154.02      1.51 o 
  11   3   3      597.60      645.87      4.43 o 
  13   3   3       97.44       76.72      1.52 o 
  15   3   3      190.78      187.92      3.01 o 
  17   3   3      512.82      549.11      7.01 o 
  19   3   3      369.32      353.11      5.12 o 
  21   3   3       34.79       39.45      1.96 o 
  23   3   3      106.57      123.55      2.79 o 
  25   3   3        0.84        0.88      0.90 o 
 -26   4   3      138.94      144.10      7.52 o 
 -24   4   3       73.78       85.72      2.80 o 
 -22   4   3      759.75      722.01      9.21 o 
 -20   4   3      565.99      533.01      7.07 o 
 -18   4   3       43.71       45.02      2.27 o 
 -16   4   3        7.13       11.53      1.51 o 
 -14   4   3      843.33      827.43     11.86 o 
 -12   4   3      159.44      155.70      2.11 o 
 -10   4   3      724.65      660.80      5.99 o 
  -8   4   3     1416.54     1417.84     12.66 o 
  -6   4   3     9572.45     9684.53     84.98 o 
  -4   4   3      394.91      470.62      3.92 o 
  -2   4   3     5121.99     5649.47     42.55 o 
   0   4   3      137.17      139.66      1.56 o 
   2   4   3     1958.61     1876.98     15.11 o 
   4   4   3      384.46      397.54      3.26 o 
   6   4   3     2301.13     2440.72     16.57 o 
   8   4   3      218.77      220.32      1.89 o 
  10   4   3      753.09      683.40      5.66 o 
  12   4   3      138.12      137.52      4.04 o 
  14   4   3      933.71      829.52      8.35 o 
  16   4   3      567.79      524.03      6.19 o 
  18   4   3        8.87       17.83      1.46 o 
  20   4   3       19.97       14.69      1.31 o 
  22   4   3        0.03        1.55      0.92 o 
  24   4   3       19.42       16.17      2.14 o 
 -25   5   3       25.46       22.94      2.32 o 
 -23   5   3       13.43        7.99      1.94 o 
 -21   5   3        6.22        6.28      1.63 o 
 -19   5   3       87.19       90.54      3.25 o 
 -17   5   3      155.01      157.29      3.23 o 
 -15   5   3      146.86      126.39      2.57 o 
 -13   5   3      150.41      126.88      2.54 o 
 -11   5   3     1696.24     1668.60     15.97 o 
  -9   5   3       46.02       46.49      1.26 o 
  -7   5   3     1274.11     1263.18     13.38 o 
  -5   5   3      325.83      341.32      4.01 o 
  -3   5   3       15.92        5.83      0.72 o 
  -1   5   3      214.65      225.21      3.19 o 
   1   5   3       21.46       40.04      0.88 o 
   3   5   3      108.10      133.62      4.54 o 
   5   5   3     1734.86     1707.92     14.49 o 
   7   5   3      690.39      738.40      6.41 o 
   9   5   3     2077.51     1967.98     23.38 o 
  11   5   3      251.61      245.35      3.38 o 
  13   5   3       53.47       44.26      2.08 o 
  15   5   3        1.32        2.47      1.11 o 
  17   5   3      114.87      110.37      2.28 o 
  19   5   3      172.84      173.36      2.87 o 
  21   5   3      313.37      303.61      6.00 o 
  23   5   3        0.49        1.12      1.79 o 
 -24   6   3      113.06      138.63      3.49 o 
 -22   6   3        1.82        2.88      1.16 o 
 -20   6   3        3.04        2.03      1.47 o 
 -18   6   3      111.91      105.24      3.87 o 
 -16   6   3       96.18       91.10      2.90 o 
 -14   6   3      849.80      780.60      9.23 o 
 -12   6   3      100.27       94.67      2.60 o 
 -10   6   3     1804.70     1663.00     17.39 o 
  -8   6   3      886.24      893.53      9.62 o 
  -6   6   3     1767.29     1679.42     17.54 o 
  -4   6   3       27.69       22.57      0.95 o 
  -2   6   3        1.29        0.85      0.62 o 
   0   6   3      150.39      142.11      2.11 o 
   2   6   3     2960.68     3201.28     29.44 o 
   4   6   3      709.05      672.98      5.72 o 
   6   6   3       67.54       57.72      1.59 o 
   8   6   3      542.93      482.82      5.55 o 
  10   6   3       62.70       54.46      2.01 o 
  12   6   3     1042.75     1048.97     31.48 o 
  14   6   3        0.76        2.05      1.19 o 
  16   6   3      189.23      171.89      3.52 o 
  18   6   3        2.52       -0.10      0.97 o 
  20   6   3      179.68      194.79      4.15 o 
  22   6   3       74.44       59.03      3.10 o 
 -23   7   3       38.46       36.90      2.56 o 
 -21   7   3       18.94       22.09      1.66 o 
 -19   7   3        4.94        5.06      1.28 o 
 -17   7   3      137.94      138.21      2.84 o 
 -15   7   3       11.61        6.19      1.37 o 
 -13   7   3       20.35       35.73      1.80 o 
 -11   7   3      704.86      655.00      7.70 o 
  -9   7   3     2923.42     2808.00     32.47 o 
  -7   7   3     3932.21     3760.97     45.29 o 
  -5   7   3       16.50       14.36      1.11 o 
  -3   7   3      818.78      805.65     15.30 o 
  -1   7   3      338.02      314.93      3.68 o 
   1   7   3       15.66       11.48      1.67 o 
   3   7   3      921.48      871.09     10.56 o 
   5   7   3      120.18      111.77      2.55 o 
   7   7   3       20.87       22.07      1.62 o 
   9   7   3       46.75       37.68      1.84 o 
  11   7   3     1268.83     1187.49     18.38 o 
  13   7   3      731.02      743.04     10.92 o 
  15   7   3        7.34        5.58      1.64 o 
  17   7   3        4.37       11.61      3.43 o 
  19   7   3      165.93      185.74      3.30 o 
  21   7   3      232.77      263.77      4.92 o 
 -20   8   3        7.60        7.19      1.75 o 
 -18   8   3        7.38        2.26      0.92 o 
 -16   8   3       22.34       26.76      1.93 o 
 -14   8   3        0.96        0.33      0.91 o 
 -12   8   3       88.03       80.33      2.38 o 
 -10   8   3     1503.78     1522.81     20.00 o 
  -8   8   3     1088.35     1137.06     16.34 o 
  -6   8   3      592.80      604.74      9.94 o 
  -4   8   3       11.83        7.14      1.13 o 
  -2   8   3       12.38        9.64      1.58 o 
   0   8   3       63.26       63.29      2.59 o 
   2   8   3        1.48        2.54      1.25 o 
   4   8   3       19.81       18.13      1.92 o 
   6   8   3      201.32      187.37      5.15 o 
   8   8   3       15.39       23.54      2.21 o 
  10   8   3      197.12      209.42      6.64 o 
  12   8   3      712.52      637.25      9.06 o 
  14   8   3       67.67       60.43      2.60 o 
  16   8   3       29.15       22.87      3.03 o 
  18   8   3      127.66      137.62      2.78 o 
 -17   9   3       85.61      109.16      3.03 o 
 -15   9   3       76.01       88.07      3.15 o 
 -13   9   3       42.32       34.85      2.33 o 
 -11   9   3        0.32        8.58      6.37 o 
  -9   9   3      104.24      104.34      3.52 o 
  -7   9   3      703.61      708.66     11.87 o 
  -5   9   3        0.52        2.48      1.98 o 
  -3   9   3      222.53      241.56      8.54 o 
  -1   9   3      100.92       83.70      3.17 o 
   1   9   3      179.50      169.97      6.96 o 
   3   9   3      546.04      504.92      9.22 o 
   5   9   3      698.04      678.14     11.26 o 
   7   9   3      648.22      628.65      9.52 o 
   9   9   3      213.26      202.96      5.73 o 
  11   9   3        1.98        1.43      2.01 o 
  13   9   3      117.72       96.08      5.10 o 
  15   9   3      373.11      373.76      5.73 o 
  17   9   3       51.83       61.04      2.59 o 
 -14  10   3       18.53       14.77      2.18 o 
 -12  10   3       17.32       24.11      3.17 o 
 -10  10   3       14.71        8.48      1.83 o 
  -8  10   3       84.43       84.42      3.79 o 
  -6  10   3       45.72       53.82      3.50 o 
  -4  10   3       19.89       21.48      6.09 o 
  -2  10   3        0.06        0.80      3.98 o 
   0  10   3       17.03       20.11      1.60 o 
   2  10   3        0.03        3.04      1.16 o 
   4  10   3      193.92      209.96      6.20 o 
   6  10   3       14.10       12.45      1.71 o 
   8  10   3       48.23       45.24      2.64 o 
  10  10   3       53.88       59.70      2.97 o 
  12  10   3      138.13      154.16      3.98 o 
  14  10   3       98.74      116.37      2.95 o 
 -11  11   3       17.83        8.55      2.67 o 
  -9  11   3      373.17      439.57     12.46 o 
  -7  11   3      156.07      195.40      6.81 o 
  -5  11   3        0.25        0.38      2.15 o 
  -3  11   3       22.72       14.28      5.15 o 
  -1  11   3       12.53       15.68      4.90 o 
   1  11   3      273.26      301.87     11.69 o 
   3  11   3       50.93       52.47      2.32 o 
   5  11   3       28.69       34.79      2.25 o 
   7  11   3       19.10       15.17      2.46 o 
   9  11   3      133.07      159.19      4.31 o 
 -26   0   4        4.82        9.73      2.12 o 
 -24   0   4      163.51      198.32      4.35 o 
 -22   0   4     1157.04     1254.83     18.18 o 
 -20   0   4     5155.04     5089.36     84.44 o 
 -18   0   4     1131.83     1152.46     16.34 o 
 -16   0   4     2526.95     2531.03     33.65 o 
 -14   0   4     2584.50     2591.05     25.18 o 
 -12   0   4       86.26       69.73      1.31 o 
 -10   0   4     1292.21     1147.36     10.34 o 
  -8   0   4      447.98      454.20      3.41 o 
  -6   0   4     5544.22     5563.71     64.27 o 
  -4   0   4      227.73      276.90      3.53 o 
  -2   0   4     7013.05     7522.58     71.97 o 
   0   0   4     5039.38     5287.07     48.10 o 
   2   0   4     4035.62     4166.92     41.66 o 
   4   0   4     8730.37     8921.25     94.54 o 
   6   0   4     9606.17    10918.29    134.99 o 
   8   0   4    21923.08    22409.87    323.21 o 
  10   0   4     5102.14     5085.66     55.19 o 
  12   0   4      510.31      533.55     18.66 o 
  14   0   4      268.36      256.94      5.22 o 
  16   0   4       32.90       40.98      2.30 o 
  18   0   4      559.56      541.88      8.57 o 
  20   0   4      243.28      261.66      6.31 o 
  22   0   4      548.20      548.73     11.76 o 
  24   0   4        4.82        3.58      1.96 o 
 -27   1   4      115.41      129.10      3.92 o 
 -25   1   4        2.10        4.54      1.19 o 
 -23   1   4       36.24       39.10      1.48 o 
 -21   1   4     1272.44     1254.68     13.81 o 
 -19   1   4     2197.87     2147.07     23.47 o 
 -17   1   4       79.83       83.17      1.70 o 
 -15   1   4      200.85      204.25      2.06 o 
 -13   1   4     2627.96     2749.72     17.88 o 
 -11   1   4        0.09        3.78      0.63 o 
  -9   1   4      677.24      694.08      4.11 o 
  -7   1   4      433.21      496.60      2.95 o 
  -5   1   4      673.89      687.74      4.66 o 
  -3   1   4        1.46        3.03      0.59 o 
  -1   1   4      391.94      416.26      3.55 o 
   1   1   4      882.63      963.71      7.01 o 
   3   1   4      659.32      615.47      3.92 o 
   5   1   4       21.78       33.92      0.69 o 
   7   1   4      783.86      656.06      3.54 o 
   9   1   4    17149.02    18102.08    175.57 o 
  11   1   4      387.03      431.68      3.10 o 
  13   1   4      200.71      210.47      2.55 o 
  15   1   4      264.95      236.49      3.21 o 
  17   1   4        1.43        3.13      1.04 o 
  19   1   4      235.10      243.59      3.72 o 
  21   1   4      102.28      112.38      2.76 o 
  23   1   4        7.66       11.89      1.57 o 
  25   1   4       32.22       45.53      2.58 o 
 -26   2   4       46.84       43.95      1.94 o 
 -24   2   4      247.06      273.57      5.21 o 
 -22   2   4       71.47       72.14      3.19 o 
 -20   2   4        4.35        3.36      1.13 o 
 -18   2   4      296.58      326.16      4.42 o 
 -16   2   4        2.49        1.53      1.21 o 
 -14   2   4      364.69      351.10      3.53 o 
 -12   2   4      808.64      749.13      5.13 o 
 -10   2   4       32.40       34.29      0.84 o 
  -8   2   4      420.51      510.24      3.90 o 
  -6   2   4     3810.08     4381.79     34.17 o 
  -4   2   4    33588.12    36135.58    393.31 o 
  -2   2   4     1117.99     1187.06      8.24 o 
   0   2   4     4932.03     5074.30     37.61 o 
   2   2   4      547.51      577.47      4.83 o 
   4   2   4      233.42      232.83      1.62 o 
   6   2   4     1292.43     1314.44      7.69 o 
   8   2   4      372.84      382.69      2.57 o 
  10   2   4      334.02      261.34      1.84 o 
  12   2   4       39.08       32.38      0.88 o 
  14   2   4      250.20      253.12      3.57 o 
  16   2   4     2102.86     2003.97     20.18 o 
  18   2   4        2.44        1.99      1.26 o 
  20   2   4       12.04        9.07      1.51 o 
  22   2   4      338.47      324.71      5.05 o 
  24   2   4        6.96        4.79      1.03 o 
 -25   3   4       13.04        6.98      1.03 o 
 -23   3   4      205.08      195.27      3.59 o 
 -21   3   4       42.63       37.10      2.27 o 
 -19   3   4       31.70       36.72      1.96 o 
 -17   3   4       13.33       15.52      1.58 o 
 -15   3   4      467.93      484.72      6.36 o 
 -13   3   4      188.29      174.47      3.28 o 
 -11   3   4      751.76      795.91      6.28 o 
  -9   3   4     1544.43     1488.90     12.33 o 
  -7   3   4    12765.29    14473.34    139.56 o 
  -5   3   4      259.82      398.74      4.02 o 
  -3   3   4     7850.15     8361.29     63.91 o 
  -1   3   4      579.08      586.90      4.16 o 
   1   3   4      357.19      385.92      2.67 o 
   3   3   4      211.18      172.84      1.58 o 
   5   3   4       12.99       18.06      0.73 o 
   7   3   4      390.85      385.02      2.70 o 
   9   3   4     1784.58     1730.32     11.35 o 
  11   3   4       51.38       51.88      1.26 o 
  13   3   4      730.55      703.10      6.98 o 
  15   3   4     1904.04     1783.71     17.65 o 
  17   3   4      878.17      805.77     10.33 o 
  19   3   4        7.54        6.00      1.29 o 
  21   3   4      161.72      151.64      4.13 o 
  23   3   4      727.27      785.46     10.66 o 
 -26   4   4      242.61      241.12      4.09 o 
 -24   4   4        2.02        4.93      1.64 o 
 -22   4   4      305.79      305.34      4.34 o 
 -20   4   4      329.03      271.56      4.18 o 
 -18   4   4      127.63      125.76      2.92 o 
 -16   4   4      196.32      213.95      3.63 o 
 -14   4   4      697.05      675.44      8.75 o 
 -12   4   4      485.99      477.52      6.16 o 
 -10   4   4       61.05       64.84      1.27 o 
  -8   4   4      620.70      616.95      6.92 o 
  -6   4   4      699.46      815.98      5.39 o 
  -4   4   4     1673.71     1940.50     14.55 o 
  -2   4   4      631.69      698.13      5.29 o 
   0   4   4     2052.10     2299.23     22.12 o 
   2   4   4        3.87        9.43      0.74 o 
   4   4   4      100.09      105.09      1.39 o 
   6   4   4      891.49      889.47      6.79 o 
   8   4   4      484.58      477.48      4.85 o 
  10   4   4     1492.26     1481.53     14.38 o 
  12   4   4      353.39      357.02      4.02 o 
  14   4   4      100.60      102.50      2.56 o 
  16   4   4       28.73       28.39      1.94 o 
  18   4   4        8.20        9.09      1.35 o 
  20   4   4      301.68      256.43      4.53 o 
  22   4   4      130.73      137.56      2.48 o 
 -25   5   4        4.03        3.56      1.12 o 
 -23   5   4       31.92       35.56      4.88 o 
 -21   5   4      441.10      410.54      6.23 o 
 -19   5   4      477.61      382.08      5.84 o 
 -17   5   4        2.87        4.14      1.42 o 
 -15   5   4      201.58      168.45      3.48 o 
 -13   5   4      262.94      253.15      3.89 o 
 -11   5   4       56.88       37.13      1.69 o 
  -9   5   4       99.12       85.19      1.73 o 
  -7   5   4      586.09      625.10      5.79 o 
  -5   5   4      724.75      769.31      7.54 o 
  -3   5   4      480.14      444.63      4.64 o 
  -1   5   4      148.80      192.53      3.01 o 
   1   5   4      700.49      716.36      5.74 o 
   3   5   4      272.83      241.55      2.27 o 
   5   5   4     2129.78     2152.79     24.83 o 
   7   5   4     2563.36     2538.81     26.43 o 
   9   5   4     2899.52     2810.76     31.42 o 
  11   5   4       13.20       14.78      1.44 o 
  13   5   4      298.68      277.43      4.44 o 
  15   5   4        6.03        6.19      1.33 o 
  17   5   4      205.41      212.44      4.37 o 
  19   5   4       51.65       46.01      2.07 o 
  21   5   4      332.62      360.51      5.79 o 
 -24   6   4       13.43        8.43      1.46 o 
 -22   6   4       10.42        6.47      1.50 o 
 -20   6   4       48.48       43.29      2.24 o 
 -18   6   4      643.28      584.22      9.02 o 
 -16   6   4       65.36       66.37      2.27 o 
 -14   6   4      283.78      271.63      3.86 o 
 -12   6   4     3857.59     3690.14     42.47 o 
 -10   6   4      156.91      133.26      2.92 o 
  -8   6   4      634.57      555.53      7.63 o 
  -6   6   4      746.98      714.54      8.89 o 
  -4   6   4     2559.32     2413.36     33.50 o 
  -2   6   4       35.64       27.91      1.34 o 
   0   6   4     1399.08     1442.70     14.66 o 
   2   6   4     1278.22     1362.42     15.83 o 
   4   6   4      310.43      304.48      7.13 o 
   6   6   4      178.91      185.96      3.04 o 
   8   6   4        3.05        0.97      1.09 o 
  10   6   4     1638.09     1600.84     27.73 o 
  12   6   4      239.92      230.04      5.01 o 
  14   6   4       12.85       18.31      2.11 o 
  16   6   4       22.06       17.72      1.79 o 
  18   6   4       17.77       22.98      3.60 o 
  20   6   4        0.04        1.00      1.38 o 
 -21   7   4       19.15       18.57      1.75 o 
 -19   7   4        8.74        5.56      1.60 o 
 -17   7   4        5.01        3.62      1.37 o 
 -15   7   4       30.41       31.83      1.63 o 
 -13   7   4       52.01       51.60      1.87 o 
 -11   7   4      541.43      535.29      9.37 o 
  -9   7   4     1284.03     1248.15     18.63 o 
  -7   7   4     2602.89     2466.60     28.20 o 
  -5   7   4     5720.83     5664.65     78.95 o 
  -3   7   4      852.33      775.71     11.92 o 
  -1   7   4      103.78       79.74      1.81 o 
   1   7   4      465.24      428.47      5.93 o 
   3   7   4       93.49       92.09      2.68 o 
   5   7   4       78.64       73.42      2.39 o 
   7   7   4       37.16       36.07      1.69 o 
   9   7   4       20.70       23.20      1.48 o 
  11   7   4     1045.97      972.46     13.07 o 
  13   7   4       57.26       56.50      2.24 o 
  15   7   4        1.54        2.44      1.44 o 
  17   7   4        0.87        1.81      1.19 o 
  19   7   4       41.92       58.70      2.31 o 
 -20   8   4        9.52       13.15      1.66 o 
 -18   8   4       24.74       21.71      1.62 o 
 -16   8   4       10.43       11.19      1.42 o 
 -14   8   4        0.49        1.14      1.07 o 
 -12   8   4      271.74      272.30     13.26 o 
 -10   8   4      281.47      306.03      4.60 o 
  -8   8   4       27.39       42.59      4.04 o 
  -6   8   4     1642.41     1545.12     32.30 o 
  -4   8   4      526.56      503.95      8.52 o 
  -2   8   4       87.00       71.42      3.30 o 
   0   8   4       24.39       30.96      1.72 o 
   2   8   4       57.36       47.62      2.21 o 
   4   8   4       34.44       36.34      2.33 o 
   6   8   4       48.91       46.31      3.08 o 
   8   8   4       48.42       49.99      3.51 o 
  10   8   4        8.48        5.70      1.73 o 
  12   8   4       71.83       65.39      2.28 o 
  14   8   4       14.86       12.66      1.61 o 
  16   8   4       10.96        8.42      1.36 o 
  18   8   4       10.28       13.20      1.56 o 
 -17   9   4      127.73      146.73      5.61 o 
 -15   9   4       53.73       53.98      3.03 o 
 -13   9   4       87.30       97.95      2.97 o 
 -11   9   4        0.14       -0.30      1.66 o 
  -9   9   4        4.51        6.56      2.00 o 
  -7   9   4      196.70      214.38      4.89 o 
  -5   9   4      424.93      396.80     13.86 o 
  -3   9   4      121.30      111.55      4.86 o 
  -1   9   4      369.49      341.00     11.56 o 
   1   9   4      216.14      175.10      3.96 o 
   3   9   4       29.76       27.99      2.22 o 
   5   9   4        2.52        2.50      1.44 o 
   7   9   4       38.70       35.56      2.48 o 
   9   9   4       71.69       72.92      2.76 o 
  11   9   4       80.05       81.76      3.46 o 
  13   9   4       99.42      105.44      3.95 o 
  15   9   4       20.42       15.25      1.89 o 
 -14  10   4       68.82       86.61      4.33 o 
 -12  10   4       49.06       45.73      2.39 o 
 -10  10   4       11.32       13.54      1.64 o 
  -8  10   4        2.18       22.06     11.28 o 
  -6  10   4       15.46       20.17      2.56 o 
  -4  10   4        6.83        7.56      4.05 o 
  -2  10   4        8.76        8.42      1.42 o 
   0  10   4      181.60      164.97      4.01 o 
   2  10   4       12.63        7.11      1.23 o 
   4  10   4      179.76      175.18      4.37 o 
   6  10   4      128.40      124.57      3.35 o 
   8  10   4      261.46      225.48      5.55 o 
  10  10   4       15.94       10.02      1.88 o 
  12  10   4        0.38        1.32      1.39 o 
  -9  11   4      169.81      173.76      6.02 o 
  -7  11   4       33.07       28.51      7.51 o 
  -5  11   4      199.89      176.89    101.62 o 
  -3  11   4      553.99      518.26    128.16 o 
  -1  11   4        9.97        5.61      2.14 o 
   1  11   4      285.07      306.34     15.67 o 
   3  11   4       90.44       94.82      5.10 o 
   5  11   4       76.19       56.81      3.24 o 
   7  11   4       37.69       27.97      2.33 o 
 -27   1   5      102.62      108.37      5.52 o 
 -25   1   5      130.73      149.74      7.10 o 
 -23   1   5       13.51        9.78      1.27 o 
 -21   1   5      215.81      219.43      4.46 o 
 -19   1   5       16.23       17.33      1.39 o 
 -17   1   5      336.07      326.62      4.25 o 
 -15   1   5      464.73      411.24      4.27 o 
 -13   1   5       36.61       26.05      0.93 o 
 -11   1   5     1154.74     1178.64      6.89 o 
  -9   1   5        8.77       21.26      1.02 o 
  -7   1   5      669.38      742.37      4.64 o 
  -5   1   5      577.88      621.84      4.58 o 
  -3   1   5     4033.79     4330.56     28.47 o 
  -1   1   5      829.83      941.33      9.13 o 
   1   1   5      115.45       88.61      1.88 o 
   3   1   5     1326.85     1363.25      9.37 o 
   5   1   5      500.47      458.46      2.82 o 
   7   1   5      982.27      895.03      5.46 o 
   9   1   5      908.73      982.78      6.78 o 
  11   1   5      205.51      185.60      3.45 o 
  13   1   5      112.49      135.31      2.63 o 
  15   1   5      282.58      241.23      3.50 o 
  17   1   5     1201.11     1172.44     11.71 o 
  19   1   5       73.61       72.71      1.84 o 
  21   1   5      265.42      280.94      4.85 o 
  23   1   5      138.52      152.28      3.06 o 
 -26   2   5      167.02      188.73      4.59 o 
 -24   2   5       64.34       61.46      2.52 o 
 -22   2   5      269.68      256.81      4.22 o 
 -20   2   5      226.70      228.49      3.74 o 
 -18   2   5      377.89      369.80      4.90 o 
 -16   2   5       58.66       63.94      2.27 o 
 -14   2   5      328.86      324.40      3.73 o 
 -12   2   5      516.63      496.19      4.37 o 
 -10   2   5      937.88      968.85      7.72 o 
  -8   2   5     3526.99     3540.41     26.04 o 
  -6   2   5     2016.33     2158.08     16.77 o 
  -4   2   5        4.30       10.07      0.54 o 
  -2   2   5      126.68      153.44      1.80 o 
   0   2   5       16.29       27.90      0.85 o 
   2   2   5     1155.51     1178.38      7.51 o 
   4   2   5      433.46      419.87      3.00 o 
   6   2   5     2397.99     2517.45     16.82 o 
   8   2   5     1494.28     1492.35      9.85 o 
  10   2   5       47.36       41.80      1.04 o 
  12   2   5        3.16        7.49      1.03 o 
  14   2   5        3.99        3.10      1.31 o 
  16   2   5      597.41      525.58      6.82 o 
  18   2   5      232.98      250.19      4.39 o 
  20   2   5        0.26       -0.10      1.03 o 
  22   2   5       57.20       63.93      2.41 o 
 -25   3   5        5.08        2.94      1.23 o 
 -23   3   5        4.67       11.60      3.50 o 
 -21   3   5       78.24       74.24      2.69 o 
 -19   3   5       52.98       49.30      1.88 o 
 -17   3   5      276.71      249.84      3.85 o 
 -15   3   5      159.88      152.48      3.08 o 
 -13   3   5      160.85      194.03      2.85 o 
 -11   3   5      479.44      437.98      4.64 o 
  -9   3   5      127.93      121.49      1.44 o 
  -7   3   5      193.65      210.45      2.05 o 
  -5   3   5     1164.67     1123.22      9.03 o 
  -3   3   5     1106.03     1171.25      8.02 o 
  -1   3   5      292.47      313.22      2.43 o 
   1   3   5      119.26      142.86      1.57 o 
   3   3   5      999.48      919.19      5.73 o 
   5   3   5      188.37      176.80      1.85 o 
   7   3   5     1783.70     1653.78     11.36 o 
   9   3   5      249.08      243.91      3.18 o 
  11   3   5      331.34      315.31      4.41 o 
  13   3   5        8.35        5.19      1.15 o 
  15   3   5     1699.84     1755.80     20.03 o 
  17   3   5      130.91      135.65      3.36 o 
  19   3   5      420.48      403.71      6.48 o 
  21   3   5       29.64       21.96      1.83 o 
  23   3   5       16.08       24.06      2.41 o 
 -24   4   5       58.58       58.91      1.76 o 
 -22   4   5        5.80        4.36      1.32 o 
 -20   4   5        9.28        6.20      1.66 o 
 -18   4   5       22.67       23.72      1.55 o 
 -16   4   5      546.97      478.10      7.80 o 
 -14   4   5     1212.93     1121.53     17.96 o 
 -12   4   5      776.28      804.73      8.13 o 
 -10   4   5      202.35      190.13      2.78 o 
  -8   4   5     1346.79     1345.60     14.25 o 
  -6   4   5     4205.72     4336.06     42.65 o 
  -4   4   5      385.43      466.45      5.33 o 
  -2   4   5     2332.82     2507.02     18.19 o 
   0   4   5      638.18      673.57      5.52 o 
   2   4   5       13.09       20.39      0.96 o 
   4   4   5       29.70       33.17      1.74 o 
   6   4   5      636.55      597.03      6.32 o 
   8   4   5      774.47      696.22      7.20 o 
  10   4   5      305.32      286.36      3.59 o 
  12   4   5      138.92      143.68      3.18 o 
  14   4   5     1622.04     1651.06     32.33 o 
  16   4   5      191.11      188.96      4.10 o 
  18   4   5      557.22      561.34      7.82 o 
  20   4   5        1.89        1.55      1.08 o 
  22   4   5        2.60        4.71      1.17 o 
 -23   5   5       95.14       85.42      3.36 o 
 -21   5   5       13.83       18.84      1.46 o 
 -19   5   5        6.12       13.31      1.81 o 
 -17   5   5      104.81      115.40      3.16 o 
 -15   5   5       91.88       75.71      2.18 o 
 -13   5   5     2045.36     2069.27     38.02 o 
 -11   5   5     1093.46     1064.93     13.52 o 
  -9   5   5      319.81      294.15      4.54 o 
  -7   5   5     2042.25     1988.34     25.69 o 
  -5   5   5      596.74      559.90      6.21 o 
  -3   5   5     1122.60     1071.42     12.04 o 
  -1   5   5        4.22        2.75      0.71 o 
   1   5   5       32.76       40.16      1.65 o 
   3   5   5      263.20      290.10      6.66 o 
   5   5   5      399.48      378.89      5.12 o 
   7   5   5      540.84      503.67      5.69 o 
   9   5   5        5.15        5.10      1.55 o 
  11   5   5     1305.01     1246.32     14.04 o 
  13   5   5       33.85       37.26      1.83 o 
  15   5   5      160.47      150.32      2.83 o 
  17   5   5        0.09        1.35      1.58 o 
  19   5   5       10.85        5.96      1.60 o 
  21   5   5       29.08       37.10      1.86 o 
 -22   6   5        0.05        0.81      1.24 o 
 -20   6   5       36.70       36.43      1.72 o 
 -18   6   5      190.07      187.15      3.73 o 
 -16   6   5       22.42       22.66      1.74 o 
 -14   6   5       35.62       44.60      2.03 o 
 -12   6   5      276.39      261.40      5.96 o 
 -10   6   5      332.12      324.01      5.15 o 
  -8   6   5       76.85       89.77      3.87 o 
  -6   6   5      820.18      804.31     11.16 o 
  -4   6   5     1433.28     1347.88     15.83 o 
  -2   6   5     1409.35     1423.92     17.74 o 
   0   6   5      208.36      191.40      3.71 o 
   2   6   5      497.94      485.40      6.38 o 
   4   6   5      460.27      441.44      7.64 o 
   6   6   5      267.59      270.64      4.11 o 
   8   6   5      169.42      155.11      3.26 o 
  10   6   5      671.56      632.88      7.71 o 
  12   6   5      244.35      256.71      4.57 o 
  14   6   5       80.31       79.41      2.29 o 
  16   6   5        7.63        8.26      1.64 o 
  18   6   5        1.69       -0.72      1.22 o 
  20   6   5      131.68      134.76      3.25 o 
 -21   7   5       16.05       42.22      2.06 o 
 -19   7   5      233.49      247.42      5.49 o 
 -17   7   5      134.74      125.90      2.84 o 
 -15   7   5      106.70      110.62      2.88 o 
 -13   7   5       42.69       37.77      1.80 o 
 -11   7   5      830.56      783.90     11.70 o 
  -9   7   5     1832.11     1719.42     23.25 o 
  -7   7   5      164.42      155.19      2.88 o 
  -5   7   5       87.87       98.25      2.90 o 
  -3   7   5     1794.34     1638.78     24.05 o 
  -1   7   5      219.16      199.70      4.05 o 
   1   7   5      241.00      272.84      3.82 o 
   3   7   5       38.75       43.85      2.33 o 
   5   7   5        0.21        2.69      1.62 o 
   7   7   5       39.18       39.93      2.21 o 
   9   7   5      785.51      777.13      9.06 o 
  11   7   5      281.24      262.98      4.58 o 
  13   7   5      138.92      121.29      3.78 o 
  15   7   5       81.95       86.54      2.51 o 
  17   7   5       15.97       21.24      1.65 o 
 -18   8   5      296.04      347.60      7.99 o 
 -16   8   5        1.92        1.90      1.24 o 
 -14   8   5       23.57       25.04      1.64 o 
 -12   8   5       18.67       21.13      1.63 o 
 -10   8   5      283.18      288.60      5.46 o 
  -8   8   5        1.81        2.17      1.30 o 
  -6   8   5      220.94      207.74      3.37 o 
  -4   8   5      157.93      166.52      4.57 o 
  -2   8   5      338.71      360.90     10.08 o 
   0   8   5       38.64       33.69      2.41 o 
   2   8   5      106.12      124.83      2.91 o 
   4   8   5       48.89       51.27      2.25 o 
   6   8   5       23.75       20.04      2.29 o 
   8   8   5       54.55       60.17      2.30 o 
  10   8   5        0.18        1.82      1.53 o 
  12   8   5      162.73      157.45      3.37 o 
  14   8   5       13.43        7.25      1.29 o 
  16   8   5       16.45       19.52      3.10 o 
 -17   9   5      109.51      161.17      5.72 o 
 -15   9   5      204.56      242.12     10.97 o 
 -13   9   5       21.26       17.34      1.68 o 
 -11   9   5       11.36       17.52      1.82 o 
  -9   9   5        0.23        2.01      1.03 o 
  -7   9   5      236.51      240.03      6.78 o 
  -5   9   5      313.91      288.09      7.82 o 
  -3   9   5      106.01      104.86      3.16 o 
  -1   9   5        7.30        9.33      1.82 o 
   1   9   5       92.24       77.80      6.95 o 
   3   9   5       12.40       10.83      1.74 o 
   5   9   5      198.34      216.77      4.51 o 
   7   9   5       33.82       37.93      2.21 o 
   9   9   5        0.02        0.19      1.15 o 
  11   9   5       77.12       74.41      4.04 o 
  13   9   5        3.00        1.11      1.38 o 
 -12  10   5      416.29      456.99     26.22 o 
 -10  10   5       30.91       37.72      2.89 o 
  -8  10   5       37.22       39.23      2.95 o 
  -6  10   5        0.55        1.98      1.48 o 
  -4  10   5      228.33      228.41      6.78 o 
  -2  10   5       86.51       87.86      3.16 o 
   0  10   5       76.12       67.16      2.58 o 
   2  10   5      261.28      282.41      7.08 o 
   4  10   5       80.05       55.77      2.03 o 
   6  10   5       55.33       65.14      2.30 o 
   8  10   5      285.93      359.50      7.23 o 
  10  10   5       22.16       20.61      3.75 o 
  -7  11   5      100.05      127.84      4.98 o 
  -5  11   5       96.81      122.08      5.10 o 
  -3  11   5      234.15      318.95     12.83 o 
  -1  11   5       32.07       35.66      5.15 o 
   1  11   5        6.10        3.43      1.07 o 
   3  11   5        1.68        2.32      1.15 o 
 -26   0   6      262.96      310.08     16.64 o 
 -24   0   6      191.65      195.38      5.78 o 
 -22   0   6       74.98       73.31      3.14 o 
 -20   0   6      754.47      758.87     13.91 o 
 -18   0   6       41.68       40.62      2.94 o 
 -16   0   6     9204.42     8986.56    170.18 o 
 -14   0   6     1929.80     1915.06     27.91 o 
 -12   0   6        0.74        0.92      0.90 o 
 -10   0   6       87.56      110.04      2.91 o 
  -8   0   6     1458.59     1616.39     16.68 o 
  -6   0   6      619.35      690.22      5.85 o 
  -4   0   6        0.15        1.78      0.89 o 
  -2   0   6      114.88      129.52      1.78 o 
   0   0   6     2124.54     2260.83     23.58 o 
   2   0   6       33.57       52.04      1.12 o 
   4   0   6      341.60      426.92      4.02 o 
   6   0   6       90.89      102.28      3.05 o 
   8   0   6      542.59      573.34      9.88 o 
  10   0   6      860.31      804.98     14.73 o 
  12   0   6     4016.23     3952.20     68.44 o 
  14   0   6     4245.71     4065.17     71.21 o 
  16   0   6     1230.11     1178.58     18.40 o 
  18   0   6      175.11      159.16      4.31 o 
  20   0   6       80.10       70.03      2.56 o 
  22   0   6      108.15      116.76      9.56 o 
 -25   1   6       13.79       12.22      1.18 o 
 -23   1   6        6.78        5.92      1.56 o 
 -21   1   6       17.02       17.00      2.11 o 
 -19   1   6      170.84      163.72      3.11 o 
 -17   1   6     1866.29     1836.37     19.88 o 
 -15   1   6     1243.55     1166.81     12.06 o 
 -13   1   6      699.25      679.68      7.57 o 
 -11   1   6        0.25        2.37      0.74 o 
  -9   1   6       13.86       17.00      1.18 o 
  -7   1   6      136.07      130.63      1.56 o 
  -5   1   6      408.56      439.82      2.72 o 
  -3   1   6      382.80      398.52      2.67 o 
  -1   1   6       95.82       85.47      1.03 o 
   1   1   6      137.51      130.82      1.36 o 
   3   1   6       95.84       97.99      2.02 o 
   5   1   6      659.87      738.39      4.37 o 
   7   1   6     1250.70     1336.19     10.21 o 
   9   1   6       15.92       26.01      3.45 o 
  11   1   6      793.11      708.58      8.74 o 
  13   1   6     3483.08     3256.17     39.06 o 
  15   1   6       25.34       34.75      2.13 o 
  17   1   6       29.98       27.82      1.63 o 
  19   1   6        3.72        4.78      1.13 o 
  21   1   6        4.90        2.42      0.75 o 
 -24   2   6      185.06      188.58      4.63 o 
 -22   2   6       48.74       65.95      2.84 o 
 -20   2   6       57.65       46.84      2.42 o 
 -18   2   6      107.63       96.31      2.58 o 
 -16   2   6      390.99      380.04      5.82 o 
 -14   2   6      191.18      173.00      3.00 o 
 -12   2   6       16.80       13.43      1.25 o 
 -10   2   6      313.48      342.64      3.57 o 
  -8   2   6      312.29      320.03      2.60 o 
  -6   2   6     3214.52     3366.91     26.60 o 
  -4   2   6        0.24        0.21      0.46 o 
  -2   2   6     1747.82     2045.23     12.60 o 
   0   2   6      907.54     1044.03      5.90 o 
   2   2   6     1146.57     1258.01      7.25 o 
   4   2   6      208.70      215.91      1.75 o 
   6   2   6       68.74       72.32      1.28 o 
   8   2   6      458.79      412.40      4.35 o 
  10   2   6      118.88      118.52      2.10 o 
  12   2   6      148.59      131.64      2.84 o 
  14   2   6      488.29      442.59      6.77 o 
  16   2   6      131.23      150.30      3.26 o 
  18   2   6      251.30      219.85      3.35 o 
  20   2   6      100.51       98.58      2.83 o 
  22   2   6       41.73       50.52      2.06 o 
 -25   3   6      142.14      140.02      3.47 o 
 -23   3   6       60.11       64.10      3.23 o 
 -21   3   6      103.87       95.80      2.32 o 
 -19   3   6       12.82       19.46      1.54 o 
 -17   3   6       35.62       30.06      1.79 o 
 -15   3   6      265.30      220.22      3.81 o 
 -13   3   6       78.94       97.27      2.53 o 
 -11   3   6      761.83      715.57      7.07 o 
  -9   3   6      175.45      196.75      2.09 o 
  -7   3   6      329.13      326.29      3.17 o 
  -5   3   6     1267.65     1403.20     10.52 o 
  -3   3   6     1087.38     1170.53      8.31 o 
  -1   3   6     5010.52     5394.43     41.62 o 
   1   3   6      125.83      142.20      1.50 o 
   3   3   6       78.13       82.38      1.30 o 
   5   3   6      424.72      389.83      3.66 o 
   7   3   6      654.15      601.38      5.69 o 
   9   3   6      408.95      406.38      4.60 o 
  11   3   6        1.08       -0.02      0.84 o 
  13   3   6      565.56      544.15      7.55 o 
  15   3   6       25.66       22.66      1.85 o 
  17   3   6      182.47      177.17      3.94 o 
  19   3   6       74.73       61.13      2.10 o 
  21   3   6       85.56      107.88      5.03 o 
 -24   4   6       24.71       31.00      4.32 o 
 -22   4   6       23.29       21.45      1.40 o 
 -20   4   6       51.26       47.59      1.68 o 
 -18   4   6      451.46      408.23      5.33 o 
 -16   4   6     1498.09     1358.19     14.54 o 
 -14   4   6      162.59      215.69      3.40 o 
 -12   4   6       70.85       68.89      1.81 o 
 -10   4   6     2086.19     2048.30     19.64 o 
  -8   4   6        2.16        0.64      1.04 o 
  -6   4   6     1171.69     1193.82     12.14 o 
  -4   4   6        0.40        3.64      1.14 o 
  -2   4   6     1790.16     1933.24     16.93 o 
   0   4   6      564.88      584.60      8.16 o 
   2   4   6      252.39      281.02      3.47 o 
   4   4   6       55.03       79.93      1.85 o 
   6   4   6     2121.11     1985.71     19.71 o 
   8   4   6        8.06        8.11      1.16 o 
  10   4   6      380.26      354.83      4.10 o 
  12   4   6      646.14      621.82      6.94 o 
  14   4   6        7.32        5.69      1.68 o 
  16   4   6      345.50      339.89      5.56 o 
  18   4   6       14.30        9.01      1.74 o 
  20   4   6       34.54       29.57      2.93 o 
 -23   5   6      116.68      114.65      4.24 o 
 -21   5   6      113.64      133.96      2.76 o 
 -19   5   6        0.03        0.20      0.96 o 
 -17   5   6       57.19       91.05      2.21 o 
 -15   5   6     1404.85     1239.46     18.83 o 
 -13   5   6      349.71      305.31      5.81 o 
 -11   5   6     1136.40     1119.99     11.58 o 
  -9   5   6     1345.42     1228.17     12.37 o 
  -7   5   6        0.63        2.89      1.07 o 
  -5   5   6       92.06       90.55      2.40 o 
  -3   5   6        9.52       11.29      1.44 o 
  -1   5   6      285.55      278.27      4.68 o 
   1   5   6       23.17       18.89      1.30 o 
   3   5   6      521.47      533.17      6.74 o 
   5   5   6       38.41       40.85      1.87 o 
   7   5   6       11.72        9.01      1.39 o 
   9   5   6     1273.45     1184.73     12.54 o 
  11   5   6       17.07       22.17      1.52 o 
  13   5   6     2356.93     2359.71     25.71 o 
  15   5   6      395.21      388.43      5.43 o 
  17   5   6       48.39       41.86      2.12 o 
  19   5   6        4.05        4.22      1.72 o 
 -22   6   6        8.02        3.64      1.09 o 
 -20   6   6       21.03       22.25      2.82 o 
 -18   6   6       61.56       61.12      2.40 o 
 -16   6   6      490.31      384.42      5.94 o 
 -14   6   6        6.22       10.71      1.62 o 
 -12   6   6     1300.90     1221.47     16.40 o 
 -10   6   6        1.86        3.52      0.99 o 
  -8   6   6       45.71       46.96      1.99 o 
  -6   6   6        0.68        1.60      1.14 o 
  -4   6   6       13.57       32.91      3.30 o 
  -2   6   6      864.03      871.88     10.51 o 
   0   6   6      417.32      407.15      6.10 o 
   2   6   6      167.85      167.52      3.11 o 
   4   6   6       40.01       44.23      1.79 o 
   6   6   6       39.14       37.29      1.68 o 
   8   6   6     2399.53     2443.95     29.03 o 
  10   6   6        6.82        9.56      1.51 o 
  12   6   6       92.09       76.92      2.26 o 
  14   6   6       44.50       48.76      1.81 o 
  16   6   6       13.14       12.99      1.45 o 
  18   6   6        2.72        3.82      1.49 o 
 -19   7   6        0.31       -0.02      1.15 o 
 -17   7   6       10.24       11.17      1.42 o 
 -15   7   6       26.16       15.67      1.65 o 
 -13   7   6        3.07        7.05      1.31 o 
 -11   7   6      586.24      571.78     12.50 o 
  -9   7   6        2.51        2.89      1.25 o 
  -7   7   6       65.04       71.09      2.54 o 
  -5   7   6        0.01        0.96      1.21 o 
  -3   7   6     2589.55     2542.40     44.56 o 
  -1   7   6      879.66      872.39     16.35 o 
   1   7   6      302.73      347.53      5.21 o 
   3   7   6       57.08       55.68      2.51 o 
   5   7   6        0.94        0.11      1.13 o 
   7   7   6       71.68       68.16      2.33 o 
   9   7   6      112.45      104.30      2.36 o 
  11   7   6       20.27       17.31      1.33 o 
  13   7   6        0.77        1.13      1.00 o 
  15   7   6       68.89       80.93      2.22 o 
  17   7   6       67.01       72.14      2.13 o 
 -18   8   6       93.77       98.58      2.95 o 
 -16   8   6       49.54       35.76      3.39 o 
 -14   8   6        5.06        3.80      1.38 o 
 -12   8   6      107.20      102.97      3.63 o 
 -10   8   6        1.51        3.48      1.11 o 
  -8   8   6       23.08       25.68      1.57 o 
  -6   8   6       40.78       38.69      1.71 o 
  -4   8   6        1.62        2.42      1.13 o 
  -2   8   6     1161.10     1192.65     25.56 o 
   0   8   6     4928.69     4770.44     80.32 o 
   2   8   6      251.03      271.08      5.42 o 
   4   8   6       53.25       41.48      2.13 o 
   6   8   6      163.76      163.46      3.56 o 
   8   8   6      214.61      234.70      4.22 o 
  10   8   6      113.79      121.42      4.24 o 
  12   8   6       92.92       99.41      3.03 o 
  14   8   6       52.95       71.13      2.46 o 
 -15   9   6       36.92       65.37      2.92 o 
 -13   9   6       44.02       59.36      2.17 o 
 -11   9   6      621.10      656.50     15.02 o 
  -9   9   6        2.38        1.14      0.90 o 
  -7   9   6       73.16       73.54      4.94 o 
  -5   9   6        1.05        0.75      0.85 o 
  -3   9   6      426.90      403.62      9.77 o 
  -1   9   6       44.86       57.41      2.29 o 
   1   9   6        0.22       -0.13      0.95 o 
   3   9   6       37.92       49.64      2.77 o 
   5   9   6        7.59        7.21      1.42 o 
   7   9   6       92.73      115.49      2.87 o 
   9   9   6      156.71      152.59      3.31 o 
  11   9   6      104.69      110.07      3.18 o 
 -10  10   6       17.40       31.77      2.92 o 
  -8  10   6       53.16       64.42      8.32 o 
  -6  10   6       19.68       19.86      1.61 o 
  -4  10   6       59.95       50.49      2.13 o 
  -2  10   6        0.09        0.59      1.28 o 
   0  10   6       14.78       16.30      2.20 o 
   2  10   6      190.09      176.78      3.92 o 
   4  10   6       86.94       91.33      2.95 o 
   6  10   6       13.22       10.28      1.92 o 
 -25   1   7       81.93      101.19      4.52 o 
 -23   1   7       64.44       83.02      2.40 o 
 -21   1   7       53.99       52.91      2.43 o 
 -19   1   7      294.83      324.89      4.85 o 
 -17   1   7       49.13       41.77      1.82 o 
 -15   1   7      362.89      343.73      4.31 o 
 -13   1   7      319.62      297.81      4.03 o 
 -11   1   7        6.83        8.62      1.33 o 
  -9   1   7       16.10       23.96      2.98 o 
  -7   1   7     1444.13     1475.34     12.82 o 
  -5   1   7     1541.74     1625.27     13.13 o 
  -3   1   7     1684.39     1676.59     12.70 o 
  -1   1   7      518.57      490.65      3.78 o 
   1   1   7       71.71       72.88      1.28 o 
   3   1   7      143.57      168.37      1.94 o 
   5   1   7       20.78       13.46      1.21 o 
   7   1   7      393.59      368.93      5.04 o 
   9   1   7        3.16        1.67      1.23 o 
  11   1   7      542.73      500.26      7.20 o 
  13   1   7      192.89      188.93      3.85 o 
  15   1   7        0.92       -0.11      1.07 o 
  17   1   7       18.95       11.84      1.51 o 
  19   1   7       27.38       35.10      2.00 o 
  21   1   7        6.72        5.58      1.97 o 
 -24   2   7       32.19       36.06      1.65 o 
 -22   2   7        0.00        0.55      0.93 o 
 -20   2   7      416.29      431.28      6.46 o 
 -18   2   7      697.50      708.53      8.95 o 
 -16   2   7       69.17       57.95      2.20 o 
 -14   2   7      258.90      245.47      4.01 o 
 -12   2   7       60.15       65.63      2.37 o 
 -10   2   7      579.78      541.50      6.40 o 
  -8   2   7       12.68       12.67      1.20 o 
  -6   2   7     1066.72     1087.93     10.05 o 
  -4   2   7      208.08      200.02      2.57 o 
  -2   2   7      206.30      205.16      2.21 o 
   0   2   7     1665.25     1670.42     19.33 o 
   2   2   7       76.77       60.45      1.68 o 
   4   2   7       17.34       22.68      1.47 o 
   6   2   7      130.44      107.39      2.10 o 
   8   2   7       13.63       11.33      1.48 o 
  10   2   7      214.02      209.25      4.20 o 
  12   2   7      206.25      215.66      3.86 o 
  14   2   7      406.83      385.63      6.56 o 
  16   2   7        0.24        2.26      1.14 o 
  18   2   7        5.53        5.80      1.25 o 
  20   2   7       38.47       38.82      2.47 o 
 -23   3   7      129.43      139.63      3.40 o 
 -21   3   7        9.91        5.66      1.38 o 
 -19   3   7        2.22        8.06      1.52 o 
 -17   3   7       25.43       35.31      2.11 o 
 -15   3   7      152.61      168.63      3.48 o 
 -13   3   7      238.78      219.07      3.92 o 
 -11   3   7       10.87       17.99      1.74 o 
  -9   3   7      420.95      397.51      6.57 o 
  -7   3   7      713.34      703.88      8.60 o 
  -5   3   7      256.12      239.83      3.51 o 
  -3   3   7     1044.76     1038.64     10.16 o 
  -1   3   7      137.59      132.85      2.27 o 
   1   3   7      158.46      131.35      2.79 o 
   3   3   7     1019.24      986.89     10.88 o 
   5   3   7     1135.09     1078.68     11.27 o 
   7   3   7        7.72        7.47      1.31 o 
   9   3   7       35.25       32.77      1.49 o 
  11   3   7       86.77       80.74      3.27 o 
  13   3   7      322.67      301.87      6.39 o 
  15   3   7       25.37       25.25      2.07 o 
  17   3   7      246.78      234.09      5.88 o 
  19   3   7       21.32       19.55      2.21 o 
 -22   4   7      110.03      105.10      2.44 o 
 -20   4   7        0.01        0.15      0.91 o 
 -18   4   7      279.34      272.04      5.17 o 
 -16   4   7      398.91      398.41      6.49 o 
 -14   4   7      706.15      645.58      8.76 o 
 -12   4   7      163.94      160.02      3.86 o 
 -10   4   7      603.29      590.46      7.79 o 
  -8   4   7      683.68      662.25      7.68 o 
  -6   4   7     1510.83     1393.86     17.01 o 
  -4   4   7       32.60       33.85      1.79 o 
  -2   4   7      271.66      273.51      3.96 o 
   0   4   7      238.67      207.03      3.16 o 
   2   4   7      495.87      481.22      4.93 o 
   4   4   7      901.68      907.51      8.67 o 
   6   4   7       43.96       54.22      1.78 o 
   8   4   7      701.27      648.09      6.81 o 
  10   4   7      197.05      209.47      3.38 o 
  12   4   7      349.33      368.39      5.73 o 
  14   4   7       18.74       21.19      1.75 o 
  16   4   7       23.63       16.43      2.18 o 
  18   4   7        4.20        4.22      1.71 o 
 -21   5   7       24.51       37.96      1.78 o 
 -19   5   7       22.09       17.60      1.23 o 
 -17   5   7       40.46       35.34      1.66 o 
 -15   5   7      861.70      858.76     13.64 o 
 -13   5   7       10.51        8.69      1.41 o 
 -11   5   7     1114.72     1045.48     11.57 o 
  -9   5   7      269.52      243.93      3.47 o 
  -7   5   7       10.02       15.48      1.42 o 
  -5   5   7      211.21      204.89      3.52 o 
  -3   5   7      622.22      594.85      7.95 o 
  -1   5   7        0.35        0.47      0.86 o 
   1   5   7      337.10      334.75      4.47 o 
   3   5   7        3.80        5.40      1.74 o 
   5   5   7       23.04       28.52      1.57 o 
   7   5   7      663.19      682.96      7.25 o 
   9   5   7     1314.39     1264.47     12.90 o 
  11   5   7        2.09        4.78      1.12 o 
  13   5   7      309.97      317.08      4.29 o 
  15   5   7       24.11       24.42      1.69 o 
  17   5   7       13.23       10.81      1.77 o 
 -20   6   7        2.12        0.76      1.03 o 
 -18   6   7      123.07      124.95      2.67 o 
 -16   6   7        0.44        0.37      0.91 o 
 -14   6   7      323.35      318.69      4.78 o 
 -12   6   7      333.02      360.15      6.06 o 
 -10   6   7      420.13      374.51      6.99 o 
  -8   6   7       91.57       92.87      2.23 o 
  -6   6   7      144.77      145.51      2.80 o 
  -4   6   7      123.80      138.08      3.29 o 
  -2   6   7      103.90      109.79      3.17 o 
   0   6   7      525.38      526.88      7.28 o 
   2   6   7        3.32        2.78      1.50 o 
   4   6   7        5.01        4.60      1.04 o 
   6   6   7      161.54      157.18      3.13 o 
   8   6   7      139.69      131.90      2.77 o 
  10   6   7      342.02      360.84      4.85 o 
  12   6   7        1.33        4.27      1.18 o 
  14   6   7       11.25        6.32      0.93 o 
  16   6   7       22.67       31.40      1.99 o 
 -17   7   7       32.75       39.34      2.23 o 
 -15   7   7       60.54       48.68      2.32 o 
 -13   7   7      121.86       89.68      2.74 o 
 -11   7   7       41.48       32.34      1.60 o 
  -9   7   7       36.14       34.37      1.53 o 
  -7   7   7       53.25       55.09      2.19 o 
  -5   7   7      311.14      302.93      5.70 o 
  -3   7   7       59.11       74.84      2.97 o 
  -1   7   7      478.35      446.26      9.71 o 
   1   7   7     1654.25     1700.61     21.82 o 
   3   7   7     1079.12     1056.83     12.12 o 
   5   7   7        2.48        4.44      1.36 o 
   7   7   7      255.55      241.47      3.59 o 
   9   7   7        8.45        7.34      1.29 o 
  11   7   7       30.44       27.62      1.37 o 
  13   7   7       43.18       45.90      1.46 o 
 -16   8   7        9.87        5.95      1.35 o 
 -14   8   7       94.20      114.88      2.85 o 
 -12   8   7       56.36       71.55      1.95 o 
 -10   8   7        4.30        2.18      0.98 o 
  -8   8   7        0.15        1.29      1.19 o 
  -6   8   7        2.55        3.03      1.14 o 
  -4   8   7       18.34       22.72      1.74 o 
  -2   8   7      184.53      209.70      4.50 o 
   0   8   7      335.24      355.67      8.04 o 
   2   8   7      197.73      197.46      4.37 o 
   4   8   7       67.47       75.28      2.39 o 
   6   8   7      183.29      209.19      3.86 o 
   8   8   7      118.86      119.36      3.27 o 
  10   8   7       47.65       51.97      2.33 o 
  12   8   7        0.09        0.42      1.06 o 
 -13   9   7       28.37       35.33      2.04 o 
 -11   9   7       39.34       58.94      2.29 o 
  -9   9   7        1.67        1.05      0.86 o 
  -7   9   7      207.74      212.57      7.33 o 
  -5   9   7        0.24        0.55      0.87 o 
  -3   9   7       87.95       76.37      2.57 o 
  -1   9   7        7.31        8.52      1.61 o 
   1   9   7       51.75       59.54      2.50 o 
   3   9   7       12.33        7.55      1.48 o 
   5   9   7        0.93        2.68      1.11 o 
   7   9   7       26.62       24.47      4.70 o 
   9   9   7      208.76      250.01      5.13 o 
  -6  10   7       19.04       11.25      4.07 o 
  -4  10   7        1.76        0.24      1.15 o 
  -2  10   7       42.33       45.95      2.82 o 
   0  10   7        0.19        0.16      1.06 o 
   2  10   7        0.09        1.12      1.19 o 
 -22   0   8       69.40       66.78      7.95 o 
 -20   0   8        4.59        5.38      1.59 o 
 -18   0   8       64.62       56.28      3.20 o 
 -16   0   8       41.49       51.59      3.16 o 
 -14   0   8      554.93      560.20     10.47 o 
 -12   0   8     6423.55     6374.58    125.50 o 
 -10   0   8      857.71      810.47     11.36 o 
  -8   0   8     2090.26     2076.80     26.75 o 
  -6   0   8     1242.34     1226.30     15.16 o 
  -4   0   8      507.78      470.25      6.55 o 
  -2   0   8      340.79      355.18      5.51 o 
   0   0   8      580.39      517.66      7.04 o 
   2   0   8       71.91      108.59     18.05 o 
   4   0   8        9.23       12.89      1.74 o 
   6   0   8       96.53      104.28      3.83 o 
   8   0   8      216.00      203.82      5.26 o 
  10   0   8       74.36       73.74      3.93 o 
  12   0   8     1153.93     1178.62     19.47 o 
  14   0   8      122.24      129.44      4.26 o 
  16   0   8      972.43      812.81     13.58 o 
  18   0   8      603.35      543.82      7.98 o 
 -23   1   8       41.62       43.38      2.47 o 
 -21   1   8       42.68       35.95      1.77 o 
 -19   1   8       48.15       53.58      1.85 o 
 -17   1   8        5.63        5.71      1.11 o 
 -15   1   8      177.29      173.87      3.27 o 
 -13   1   8      579.67      558.27      6.96 o 
 -11   1   8     2416.06     2358.40     26.57 o 
  -9   1   8     1039.36     1050.96     10.86 o 
  -7   1   8      722.52      721.71      8.67 o 
  -5   1   8      196.21      208.75      3.12 o 
  -3   1   8        2.12        1.73      0.87 o 
  -1   1   8       11.94       13.73      1.06 o 
   1   1   8      174.49      183.58      3.35 o 
   3   1   8        0.20        3.47      0.99 o 
   5   1   8       45.35       61.23      2.87 o 
   7   1   8       44.77       37.31      1.99 o 
   9   1   8       14.67       15.28      1.55 o 
  11   1   8       18.56       14.93      1.81 o 
  13   1   8      399.06      338.40      4.80 o 
  15   1   8      400.14      364.54      4.94 o 
  17   1   8      771.24      741.81      8.35 o 
  19   1   8      361.82      360.33      6.32 o 
 -22   2   8        4.16        3.56      1.20 o 
 -20   2   8      388.60      417.10      5.61 o 
 -18   2   8        0.04        0.18      0.91 o 
 -16   2   8      119.77      111.95      2.47 o 
 -14   2   8       61.68       64.52      1.86 o 
 -12   2   8       67.91       72.12      2.01 o 
 -10   2   8        3.65        7.42      1.25 o 
  -8   2   8      136.29      135.47      3.25 o 
  -6   2   8       89.57      103.44      2.38 o 
  -4   2   8      492.92      504.08      5.98 o 
  -2   2   8      358.58      356.97      4.31 o 
   0   2   8      831.53      807.08      8.07 o 
   2   2   8      949.21      990.32      9.30 o 
   4   2   8     1346.63     1330.02     20.23 o 
   6   2   8       82.39       95.88      2.48 o 
   8   2   8       12.67       18.35      5.02 o 
  10   2   8       73.62       80.08      3.13 o 
  12   2   8       36.67       37.22      2.15 o 
  14   2   8      172.83      179.10      4.04 o 
  16   2   8      612.76      586.94      8.18 o 
  18   2   8      461.14      501.13      8.14 o 
 -21   3   8        0.99        0.04      0.62 o 
 -19   3   8      301.07      295.94      4.42 o 
 -17   3   8      336.93      329.82      4.89 o 
 -15   3   8      461.78      491.01      6.24 o 
 -13   3   8        6.78        8.32      1.68 o 
 -11   3   8        1.07        1.33      1.29 o 
  -9   3   8        9.87        7.37      1.39 o 
  -7   3   8        6.81        4.05      1.26 o 
  -5   3   8      258.09      251.87      3.91 o 
  -3   3   8      119.33      119.83      2.77 o 
  -1   3   8      360.58      353.82      4.48 o 
   1   3   8     2074.88     2148.19     22.90 o 
   3   3   8       20.08       18.57      1.69 o 
   5   3   8       40.28       50.05      1.76 o 
   7   3   8      232.08      204.39      3.65 o 
   9   3   8        4.57        3.93      1.18 o 
  11   3   8       47.25       47.48      7.24 o 
  13   3   8      113.67      121.92      8.51 o 
  15   3   8      272.92      276.97      5.48 o 
  17   3   8      235.10      251.19      5.57 o 
 -20   4   8       47.71       40.44      1.80 o 
 -18   4   8       46.54       57.67      1.91 o 
 -16   4   8      388.90      416.60      6.57 o 
 -14   4   8       13.21       10.33      1.46 o 
 -12   4   8     1307.74     1149.57     13.29 o 
 -10   4   8      144.49      138.32      3.18 o 
  -8   4   8      241.27      256.66      4.71 o 
  -6   4   8       13.46        9.70      1.34 o 
  -4   4   8      127.04      130.40      2.73 o 
  -2   4   8      199.82      185.98      3.31 o 
   0   4   8       18.03       18.21      1.84 o 
   2   4   8      914.70      912.77      9.96 o 
   4   4   8     1589.88     1526.01     15.31 o 
   6   4   8        0.11        0.73      1.12 o 
   8   4   8       52.63       48.78      1.71 o 
  10   4   8      178.68      204.50      3.63 o 
  12   4   8      266.89      261.54      4.76 o 
  14   4   8        1.18        3.04      1.75 o 
  16   4   8      249.56      242.29      5.09 o 
 -19   5   8        2.12        1.36      0.94 o 
 -17   5   8       76.46       88.54      2.74 o 
 -15   5   8       13.07        8.11      1.57 o 
 -13   5   8      919.40      876.29     11.67 o 
 -11   5   8       57.33       45.57      2.39 o 
  -9   5   8     1996.22     1894.81     25.78 o 
  -7   5   8       34.49       33.19      2.41 o 
  -5   5   8       49.57       57.42      2.32 o 
  -3   5   8      566.86      548.91      7.12 o 
  -1   5   8        0.28        0.53      0.96 o 
   1   5   8      331.41      319.41      5.33 o 
   3   5   8       43.98       44.08      2.10 o 
   5   5   8       10.28       15.98      1.54 o 
   7   5   8      226.89      212.15      3.36 o 
   9   5   8      174.69      178.87      3.24 o 
  11   5   8      797.55      848.31      9.90 o 
  13   5   8        6.31        7.57      1.56 o 
  15   5   8       32.70       30.97      4.92 o 
 -18   6   8       59.64       61.33      2.74 o 
 -16   6   8       33.40       36.31      1.65 o 
 -14   6   8      396.10      414.88      5.87 o 
 -12   6   8      122.54       88.81      2.87 o 
 -10   6   8      458.18      358.45      6.13 o 
  -8   6   8      238.16      217.72      3.90 o 
  -6   6   8        4.65        4.64      1.29 o 
  -4   6   8       13.85       12.39      1.66 o 
  -2   6   8       25.35       31.92      3.22 o 
   0   6   8       61.95       55.59      3.06 o 
   2   6   8      683.70      739.43     10.89 o 
   4   6   8      390.73      393.90      5.72 o 
   6   6   8      340.67      361.59      5.46 o 
   8   6   8      218.16      239.98      3.58 o 
  10   6   8       19.37        9.29      1.41 o 
  12   6   8       23.49       15.24      1.14 o 
  14   6   8        4.46        5.65      1.62 o 
 -15   7   8       51.58       38.72      1.79 o 
 -13   7   8        1.50        0.38      1.00 o 
 -11   7   8       12.53        6.67      1.47 o 
  -9   7   8       35.46       40.75      3.76 o 
  -7   7   8      124.67      100.98      2.47 o 
  -5   7   8      188.20      186.31      3.15 o 
  -3   7   8       39.60       40.41      2.35 o 
  -1   7   8        0.02        1.84      1.61 o 
   1   7   8      151.83      165.50      3.40 o 
   3   7   8     1092.58     1126.13     13.68 o 
   5   7   8      234.23      251.37      4.99 o 
   7   7   8      113.37      101.55      2.67 o 
   9   7   8      258.80      257.53      4.71 o 
  11   7   8        0.16        0.21      0.74 o 
 -12   8   8       57.67       62.21      3.53 o 
 -10   8   8        6.06        3.20      0.97 o 
  -8   8   8       76.82       80.21      1.94 o 
  -6   8   8      126.96      132.37      2.79 o 
  -4   8   8        0.12        0.79      1.46 o 
  -2   8   8      470.86      469.73      7.50 o 
   0   8   8      190.94      189.74      4.01 o 
   2   8   8      792.40      811.90     11.40 o 
   4   8   8      639.46      651.58      9.03 o 
   6   8   8      166.44      169.37      3.76 o 
   8   8   8        0.01       -0.11      1.22 o 
  -9   9   8       22.60       30.94      3.12 o 
  -7   9   8        6.83        6.89      1.32 o 
  -5   9   8        9.04        4.02      0.93 o 
  -3   9   8        1.18        1.06      1.03 o 
  -1   9   8        3.84        2.83      1.43 o 
   1   9   8        1.46        3.06      1.10 o 
   3   9   8      354.90      367.94      7.77 o 
 -21   1   9        0.22        0.34      1.05 o 
 -19   1   9      134.26      142.04      4.03 o 
 -17   1   9       72.42       70.35      2.16 o 
 -15   1   9        9.53       12.71      1.39 o 
 -13   1   9       68.69       64.97      1.85 o 
 -11   1   9        0.07        0.65      0.91 o 
  -9   1   9       75.04       74.29      2.22 o 
  -7   1   9        1.35        0.37      0.81 o 
  -5   1   9       70.18       72.33      2.10 o 
  -3   1   9       31.85       33.00      3.81 o 
  -1   1   9      630.96      624.56      7.98 o 
   1   1   9      382.78      382.66      4.99 o 
   3   1   9      186.97      202.33      3.17 o 
   5   1   9      228.71      226.89      4.08 o 
   7   1   9       81.26       82.31      2.93 o 
   9   1   9        4.22        6.32      1.66 o 
  11   1   9       63.82       62.79      2.40 o 
  13   1   9      164.83      170.52      3.46 o 
  15   1   9      469.70      457.50      5.89 o 
 -20   2   9      176.28      176.42      3.17 o 
 -18   2   9        3.18        3.98      1.11 o 
 -16   2   9       18.01       24.80      1.55 o 
 -14   2   9      820.82      791.25      8.23 o 
 -12   2   9       86.75       86.59      2.36 o 
 -10   2   9      342.05      333.70      4.59 o 
  -8   2   9      118.69      113.29      2.65 o 
  -6   2   9      164.38      168.72      2.92 o 
  -4   2   9       21.34       19.90      1.35 o 
  -2   2   9       23.42       28.44      1.55 o 
   0   2   9      135.08      144.95      2.58 o 
   2   2   9      314.71      330.86      4.67 o 
   4   2   9      101.41       91.78      2.55 o 
   6   2   9        0.70        5.79      1.38 o 
   8   2   9       75.07       93.21      3.20 o 
  10   2   9       11.27       18.67      1.78 o 
  12   2   9      167.40      174.20      8.70 o 
  14   2   9       56.59       69.42      2.54 o 
  16   2   9       20.40       28.86      4.36 o 
 -19   3   9       39.30       50.16      1.46 o 
 -17   3   9      507.22      536.49      5.88 o 
 -15   3   9       15.39       15.04      1.59 o 
 -13   3   9        8.06       14.16      2.08 o 
 -11   3   9        2.67        3.78      1.38 o 
  -9   3   9      206.61      176.51      3.44 o 
  -7   3   9        1.03        1.06      1.30 o 
  -5   3   9       69.71       78.09      2.31 o 
  -3   3   9       20.98       19.00      1.63 o 
  -1   3   9        0.39        1.45      0.96 o 
   1   3   9        7.37        7.19      1.30 o 
   3   3   9      906.65      868.06      8.83 o 
   5   3   9       40.71       48.98      2.01 o 
   7   3   9       52.76       48.66      1.97 o 
   9   3   9       39.29       42.03      2.45 o 
  11   3   9      130.70      150.93      3.87 o 
  13   3   9       28.42       32.84      3.22 o 
  15   3   9        7.45        5.82      2.08 o 
 -18   4   9       32.91       35.31      2.07 o 
 -16   4   9       10.08        8.93      1.44 o 
 -14   4   9      328.17      322.73      4.79 o 
 -12   4   9       29.43       34.56      1.87 o 
 -10   4   9       90.28       92.95      2.92 o 
  -8   4   9      127.70      122.48      3.28 o 
  -6   4   9        3.80        4.74      1.25 o 
  -4   4   9       34.44       33.81      1.89 o 
  -2   4   9      276.07      281.07      4.44 o 
   0   4   9       32.84       42.38      1.99 o 
   2   4   9        6.32        4.95      1.27 o 
   4   4   9        4.65        8.51      1.17 o 
   6   4   9      482.64      462.19      5.60 o 
   8   4   9      104.35      119.29      3.32 o 
  10   4   9       11.90       11.07      1.81 o 
  12   4   9       49.36       56.28      2.49 o 
  14   4   9       27.53       20.21      2.76 o 
 -17   5   9        1.69        0.32      1.04 o 
 -15   5   9        8.09        3.96      1.69 o 
 -13   5   9      344.83      328.20      5.21 o 
 -11   5   9       20.09       24.38      1.85 o 
  -9   5   9       22.95       15.12      1.69 o 
  -7   5   9      127.44      119.75      3.09 o 
  -5   5   9       41.98       42.01      2.39 o 
  -3   5   9      114.01      115.54      2.63 o 
  -1   5   9       15.25       21.16      1.51 o 
   1   5   9      113.75      108.03      3.37 o 
   3   5   9       55.23       47.82      2.21 o 
   5   5   9      837.38      867.06      9.87 o 
   7   5   9      250.01      239.77      3.44 o 
   9   5   9        6.75        3.87      0.83 o 
  11   5   9       76.72       83.97      2.42 o 
  13   5   9        7.61        6.52      1.64 o 
 -16   6   9       32.74       28.49      1.83 o 
 -14   6   9       27.65       13.34      1.59 o 
 -12   6   9      346.93      307.05      5.55 o 
 -10   6   9        3.89        2.22      1.22 o 
  -8   6   9       42.76       35.46      1.87 o 
  -6   6   9      279.15      278.80      4.51 o 
  -4   6   9       46.38       47.52      1.82 o 
  -2   6   9        0.01        0.87      1.53 o 
   0   6   9       54.95       56.37      2.97 o 
   2   6   9        4.28        5.28      1.59 o 
   4   6   9      366.66      393.22      5.82 o 
   6   6   9      256.37      265.15      5.50 o 
   8   6   9       20.31       16.29      2.09 o 
  10   6   9      178.71      186.54      3.86 o 
 -13   7   9        4.06        2.33      1.32 o 
 -11   7   9        1.41        0.53      1.18 o 
  -9   7   9       29.79       27.86      1.41 o 
  -7   7   9        5.54        5.41      1.32 o 
  -5   7   9       17.73       14.44      1.76 o 
  -3   7   9      139.96      131.70      3.58 o 
  -1   7   9      117.07      123.45      3.30 o 
   1   7   9       23.22       16.43      1.93 o 
   3   7   9        3.53        0.99      1.95 o 
   5   7   9       10.29       10.96      1.84 o 
   7   7   9      566.37      642.09     13.50 o 
  -8   8   9        0.22        0.39      1.51 o 
  -6   8   9       11.03        7.92      1.49 o 
  -4   8   9        3.65        4.55      1.36 o 
  -2   8   9       21.32       27.70      2.02 o 
   0   8   9       16.84       11.60      2.10 o 
   2   8   9       88.86      100.74      3.13 o 
   4   8   9      780.92      909.68     11.77 o 
 -18   0  10       26.24       21.69      1.65 o 
 -16   0  10       15.80        9.38      1.75 o 
 -14   0  10        6.31        7.05      1.80 o 
 -12   0  10       46.17       46.05      2.62 o 
 -10   0  10      120.19      104.19      3.82 o 
  -8   0  10      613.77      637.23     11.08 o 
  -6   0  10     1227.31     1287.97     20.19 o 
  -4   0  10       14.80       23.82      2.26 o 
  -2   0  10      283.60      337.34      9.62 o 
   0   0  10        3.96        3.81      2.01 o 
   2   0  10       27.16       39.95      8.41 o 
   4   0  10       90.45      102.19      5.13 o 
   6   0  10       20.48       19.32      1.90 o 
   8   0  10        6.00       10.55      1.81 o 
  10   0  10       13.47       13.67      1.71 o 
  12   0  10       27.90       28.72      2.43 o 
 -19   1  10        0.63        1.72      0.91 o 
 -17   1  10       11.37        9.34      1.08 o 
 -15   1  10        0.68        0.61      0.91 o 
 -13   1  10       96.07       94.68      2.33 o 
 -11   1  10      146.82      136.69      2.84 o 
  -9   1  10     1372.16     1314.53     15.22 o 
  -7   1  10     1468.39     1525.35     16.25 o 
  -5   1  10      772.53      776.81      8.80 o 
  -3   1  10       39.31       45.10      2.15 o 
  -1   1  10      328.76      368.37      4.99 o 
   1   1  10      132.34      136.71      2.64 o 
   3   1  10       88.88       80.06      2.44 o 
   5   1  10      129.71      133.38      3.28 o 
   7   1  10      126.19      130.16      3.24 o 
   9   1  10       22.68       20.78      1.69 o 
  11   1  10      205.42      192.44      3.39 o 
  13   1  10       48.34       44.52      2.50 o 
 -18   2  10      271.13      319.98      5.08 o 
 -16   2  10        4.11        2.34      0.85 o 
 -14   2  10        1.36        1.25      0.90 o 
 -12   2  10       69.51       64.83      2.00 o 
 -10   2  10       63.93       58.37      2.10 o 
  -8   2  10      108.20      110.46      2.54 o 
  -6   2  10      399.62      393.23      5.57 o 
  -4   2  10       72.15       71.31      2.45 o 
  -2   2  10      101.59      111.89      2.43 o 
   0   2  10        7.70       10.85      1.25 o 
   2   2  10      449.72      436.65      6.07 o 
   4   2  10      110.58      113.52      2.84 o 
   6   2  10      389.62      380.91      5.37 o 
   8   2  10       91.76       92.33      2.80 o 
  10   2  10      101.98      112.56      2.80 o 
  12   2  10       43.10       40.17      2.58 o 
 -17   3  10       12.50        5.53      1.39 o 
 -15   3  10       62.47       66.28      1.89 o 
 -13   3  10        3.83        2.41      1.03 o 
 -11   3  10       19.01       24.24      1.61 o 
  -9   3  10      212.61      196.33      3.41 o 
  -7   3  10       91.90       96.17      2.63 o 
  -5   3  10      259.80      259.13      4.31 o 
  -3   3  10      492.05      492.00      5.67 o 
  -1   3  10        9.86       11.67      1.43 o 
   1   3  10      182.53      198.12      3.53 o 
   3   3  10       65.29       72.43      1.96 o 
   5   3  10       62.95       68.03      2.17 o 
   7   3  10      277.80      269.22      3.91 o 
   9   3  10       67.67       60.51      2.85 o 
  11   3  10       23.88       26.23      2.06 o 
 -16   4  10       25.96       21.01      2.65 o 
 -14   4  10       24.56       29.44      1.98 o 
 -12   4  10        3.32        1.91      1.37 o 
 -10   4  10      305.36      313.90      5.35 o 
  -8   4  10      136.18      128.17      3.28 o 
  -6   4  10      578.78      577.76      9.05 o 
  -4   4  10        0.89        3.22      1.06 o 
  -2   4  10       63.25       56.21      2.10 o 
   0   4  10       22.19       20.48      1.49 o 
   2   4  10       29.77       30.35      1.59 o 
   4   4  10      178.27      177.19      3.23 o 
   6   4  10      405.07      370.92      5.35 o 
   8   4  10      326.13      336.32      5.49 o 
  10   4  10      142.36      144.23      3.30 o 
 -15   5  10       11.99        5.97      1.32 o 
 -13   5  10        2.03        2.81      1.17 o 
 -11   5  10      229.43      233.95      3.99 o 
  -9   5  10        9.54        5.74      1.44 o 
  -7   5  10      484.06      495.74      6.70 o 
  -5   5  10        0.18        1.14      1.01 o 
  -3   5  10        2.54        3.09      1.32 o 
  -1   5  10       76.28       74.84      2.10 o 
   1   5  10       11.76       10.45      1.38 o 
   3   5  10       11.52       14.14      1.57 o 
   5   5  10        0.85       -0.32      0.80 o 
   7   5  10        2.28        1.32      0.77 o 
   9   5  10       20.02       16.59      3.23 o 
 -12   6  10        8.70        6.96      1.36 o 
 -10   6  10       17.72        7.68      1.20 o 
  -8   6  10        0.01        0.13      0.99 o 
  -6   6  10      302.10      286.28      4.51 o 
  -4   6  10      105.03       90.63      4.00 o 
  -2   6  10        0.93       -0.17      1.03 o 
   0   6  10       50.05       45.96      2.31 o 
   2   6  10       50.18       53.00      2.28 o 
   4   6  10      364.28      361.39      6.03 o 
   6   6  10     1033.82     1118.12     24.60 o 
  -7   7  10       37.81       30.65      3.07 o 
  -5   7  10       18.94       11.31      1.60 o 
  -3   7  10       13.82        7.00      1.34 o 
  -1   7  10       35.34       40.09      1.92 o 
   1   7  10        0.31       -0.22      1.24 o 
 -15   1  11       77.50       75.86      3.59 o 
 -13   1  11       21.61       19.96      1.36 o 
 -11   1  11      180.10      161.32      2.78 o 
  -9   1  11      518.52      506.88      6.81 o 
  -7   1  11      143.33      130.73      3.80 o 
  -5   1  11       66.34       67.78      2.40 o 
  -3   1  11      207.91      200.53      4.28 o 
  -1   1  11       13.48       13.76      1.56 o 
   1   1  11      143.89      147.89      3.14 o 
   3   1  11        2.81        3.17      0.86 o 
   5   1  11       47.77       43.81      1.91 o 
   7   1  11        5.93        4.38      1.04 o 
   9   1  11       61.48       67.02      7.50 o 
 -14   2  11       15.83       14.52      1.53 o 
 -12   2  11        1.68        1.50      0.71 o 
 -10   2  11        0.35        0.48      0.84 o 
  -8   2  11       23.78       23.73      1.58 o 
  -6   2  11      308.66      324.86      4.52 o 
  -4   2  11      290.54      284.96      4.42 o 
  -2   2  11      159.95      147.39      4.03 o 
   0   2  11      204.69      218.69      3.68 o 
   2   2  11        1.96        1.40      1.16 o 
   4   2  11      111.02       92.30      2.23 o 
   6   2  11       51.59       66.92      1.93 o 
   8   2  11        4.25        3.28      1.12 o 
 -13   3  11      241.38      225.25      3.85 o 
 -11   3  11      136.10      163.60      2.93 o 
  -9   3  11       45.27       59.05      1.90 o 
  -7   3  11       56.16       52.62      1.90 o 
  -5   3  11      203.52      190.51      3.15 o 
  -3   3  11      108.12      109.44      2.76 o 
  -1   3  11        5.56        5.16      1.10 o 
   1   3  11       79.12       77.19      2.75 o 
   3   3  11       20.72       16.03      1.25 o 
   5   3  11       36.33       26.76      2.98 o 
   7   3  11      201.90      223.43      3.87 o 
 -12   4  11      121.44      127.41      2.42 o 
 -10   4  11       33.89       36.72      1.62 o 
  -8   4  11        0.19       -0.09      0.86 o 
  -6   4  11       27.21       20.87      1.71 o 
  -4   4  11       15.26       13.26      1.10 o 
  -2   4  11       66.29       63.89      1.75 o 
   0   4  11        0.66        1.15      0.81 o 
   2   4  11       15.23       16.11      1.11 o 
   4   4  11       26.49       32.01      1.87 o 
   6   4  11       22.27       19.61      4.09 o 
  -9   5  11       15.78        8.26      1.36 o 
  -7   5  11       29.82       26.22      1.55 o 
  -5   5  11      153.89      144.89      3.11 o 
  -3   5  11       46.16       50.55      1.89 o 
  -1   5  11        8.74        9.81      1.25 o 
   1   5  11       13.63       12.27      1.38 o 
   3   5  11       23.18       31.24      2.53 o 
 -10   0  12        3.11        2.37      1.96 o 
  -8   0  12      280.30      293.09      7.92 o 
  -6   0  12        7.04        2.14      3.76 o 
  -4   0  12       10.46        5.60      1.58 o 
  -2   0  12      362.73      408.21      8.82 o 
   0   0  12      888.10      921.66     35.44 o 
   2   0  12       60.63       68.36      4.60 o 
   4   0  12        7.27        4.77      3.47 o 
  -9   1  12        3.29        2.35      1.04 o 
  -7   1  12       51.67       59.30      2.85 o 
  -5   1  12      295.26      304.61      5.93 o 
  -3   1  12     1929.32     2219.14     31.49 o 
  -1   1  12       30.31       28.03      1.57 o 
   1   1  12        0.09        0.05      1.04 o 
   3   1  12        0.11        0.33      1.33 o 
  -8   2  12       29.82       24.71      2.27 o 
  -6   2  12       60.67       60.69      2.57 o 
  -4   2  12       81.86       73.98      2.30 o 
  -2   2  12      261.75      270.06      5.87 o 
   0   2  12      126.80      122.26      3.82 o 
   2   2  12       35.91       37.16      2.81 o 
  -7   3  12        9.10        4.80      1.26 o 
  -5   3  12       38.36       39.99      2.50 o 
  -3   3  12      161.95      164.32      5.26 o 
  -1   3  12       63.85       62.56      2.67 o 
                                                 
